# Supplementary material for: Ethyl 3-[(6-chloro­pyridin-3-yl)meth­yl]-2-oxoimidazolidine-1-carboxyl­ate
Source: Acta Crystallogr Sect E Struct Rep Online. 2012 Jan 21;68(Pt 2):o469. doi: 10.1107/S1600536812001948 (PMC3275221; doi:10.1107/S1600536812001948)
Supplement: Supplementary file 1 [file e-68-0o469-sup1.cif]

##############################################################################
#                                                                            #
# This CIF contains the data in a paper accepted for publication in          #
# Acta Crystallographica Section E. It conforms to the requirements of       #
# Notes for Authors for Acta Crystallographica Section E, and has been       #
# peer reviewed under the auspices of the IUCr Commission on Journals.       #
#                                                                            #
# Full details of the Crystallographic Information File format               #
# are given in the paper "The Crystallographic Information File (CIF):       #
# a New Standard Archive File for Crystallography" by S. R. Hall, F. H.      #
# Allen and I. D. Brown [Acta Cryst. (1991), A47, 655-685].                  #
#                                                                            #
# The current version of the core CIF dictionary is obtainable from          #
# ftp://ftp.iucr.org/pub/cif_core.dic.                                       #
#                                                                            #
# Software is freely available for graphical display of the structure(s)     #
# in this CIF. For information consult the CIF software page                 #
# http://www.iucr.org/resources/cif/software.                                #
#                                                                            #
# This file may be used for bona fide research purposes within the           #
# scientific community so long as proper attribution is given to the journal # 
# article from which it was obtained.                                        #
#                                                                            #
##############################################################################
data_I
_audit_creation_method     SHELXL-97
_chemical_name_systematic
;
Ethyl 3-[(6-chloropyridin-3-yl)methyl]-2-oxoimidazolidine-1-carboxylate
;
_chemical_name_common     ?
_chemical_formula_moiety     'C12 H14 Cl N3 O3'
_chemical_formula_sum     'C12 H14 Cl N3 O3'
_chemical_formula_iupac     'C12 H14 Cl N3 O3'
_chemical_formula_weight     283.71
_chemical_melting_point     362
_symmetry_cell_setting     monoclinic
_symmetry_space_group_name_H-M     'P 21/c '
_symmetry_space_group_name_Hall     '-P 2ybc'
loop_
    _symmetry_equiv_pos_as_xyz
    'x, y, z'
    '-x, y+1/2, -z+1/2'
    '-x, -y, -z'
    'x, -y-1/2, z-1/2'
_cell_length_a     13.3926(14)
_cell_length_b     8.4991(8)
_cell_length_c     12.3361(12)
_cell_angle_alpha     90.00
_cell_angle_beta     106.538(10)
_cell_angle_gamma     90.00
_cell_volume     1346.1(2)
_cell_formula_units_Z     4
_cell_measurement_reflns_used     1920
_cell_measurement_theta_min     3.3513
_cell_measurement_theta_max     28.9721
_cell_measurement_temperature     293(2)
_exptl_crystal_description     plate
_exptl_crystal_colour     white
_exptl_crystal_size_max     0.3
_exptl_crystal_size_mid     0.2
_exptl_crystal_size_min     0.2
_exptl_crystal_density_diffrn     1.400
_exptl_crystal_density_meas     ?
_exptl_crystal_density_method     'not measured'
_exptl_crystal_F_000     592
_exptl_absorpt_coefficient_mu     0.292
_exptl_absorpt_correction_type     multi-scan
_exptl_absorpt_process_details     '(CrysAlis PRO; Oxford Diffraction, 2010)'
_exptl_absorpt_correction_T_min     0.94126
_exptl_absorpt_correction_T_max     1.000
_exptl_special_details
;
<i>CrysAlis PRO</i>, Oxford Diffraction Ltd., Version 1.171.34.40 (release
27--08-2010 CrysAlis171. NET) (compiled Aug 27 2010,11:50:40) Empirical
absorption correction using spherical harmonics, implemented in SCALE3 ABSPACK
scaling algorithm.
;
_diffrn_ambient_temperature     293(2)
_diffrn_radiation_type     MoK\a
_diffrn_radiation_wavelength     0.71073
_diffrn_radiation_source     'fine-focus sealed tube'
_diffrn_radiation_monochromator     graphite
_diffrn_measurement_device_type     'Oxford Diffraction Xcalibur Sapphire3'
_diffrn_measurement_method     'omega scans'
_diffrn_detector_area_resol_mean     16.1049
_diffrn_reflns_number     6112
_diffrn_reflns_av_R_equivalents     0.0349
_diffrn_reflns_av_sigmaI/netI     0.0518
_diffrn_reflns_theta_min     3.36
_diffrn_reflns_theta_max     26.00
_diffrn_reflns_theta_full     26.00
_diffrn_measured_fraction_theta_max     0.998
_diffrn_measured_fraction_theta_full     0.998
_diffrn_reflns_limit_h_min     -15
_diffrn_reflns_limit_h_max     16
_diffrn_reflns_limit_k_min     -10
_diffrn_reflns_limit_k_max     9
_diffrn_reflns_limit_l_min     -15
_diffrn_reflns_limit_l_max     15
_diffrn_standards_number     0
_diffrn_standards_interval_count     0
_diffrn_standards_interval_time     0
_diffrn_standards_decay_%     0
_refine_special_details
;
Refinement of <i>F</i>^2^ against ALL reflections. The weighted <i>R</i>-factor
<i>wR</i> and goodness of fit <i>S</i> are based on <i>F</i>^2^, conventional
<i>R</i>-factors <i>R</i> are based on <i>F</i>, with <i>F</i> set to zero for
negative <i>F</i>^2^. The threshold expression of <i>F</i>^2^ >
\s(<i>F</i>^2^) is used only for calculating <i>R</i>-factors(gt) <i>etc</i>.
and is not relevant to the choice of reflections for refinement.
<i>R</i>-factors based on <i>F</i>^2^ are statistically about twice as large
as those based on <i>F</i>, and <i>R</i>- factors based on ALL data will be
even larger.
;
_reflns_number_total     2645
_reflns_number_gt     1537
_reflns_threshold_expression     I>2\s(I)
_refine_ls_structure_factor_coef     Fsqd
_refine_ls_matrix_type     full
_refine_ls_R_factor_all     0.1143
_refine_ls_R_factor_gt     0.0651
_refine_ls_wR_factor_gt     0.1565
_refine_ls_wR_factor_ref     0.1911
_refine_ls_goodness_of_fit_ref     1.047
_refine_ls_restrained_S_all     1.049
_refine_ls_number_reflns     2645
_refine_ls_number_parameters     173
_refine_ls_number_restraints     1
_refine_ls_hydrogen_treatment     constr
_refine_ls_weighting_scheme     calc
_refine_ls_weighting_details
              'w=1/[\s^2^(Fo^2^)+(0.0878P)^2^+0.0871P] where P=(Fo^2^+2Fc^2^)/3'
_atom_sites_solution_hydrogens     geom
_atom_sites_solution_primary     direct
_atom_sites_solution_secondary     difmap
_refine_ls_shift/su_max     0.001
_refine_ls_shift/su_mean     0.000
_refine_diff_density_max     0.423
_refine_diff_density_min     -0.211
_refine_ls_extinction_method     none
_refine_ls_extinction_coef     ?
loop_
    _atom_type_symbol
    _atom_type_description
    _atom_type_scat_dispersion_real
    _atom_type_scat_dispersion_imag
    _atom_type_scat_source
    'C' 'C' 0.0033 0.0016
                         'International Tables Vol C Tables 4.2.6.8 and 6.1.1.4'
    'H' 'H' 0.0000 0.0000
                         'International Tables Vol C Tables 4.2.6.8 and 6.1.1.4'
    'N' 'N' 0.0061 0.0033
                         'International Tables Vol C Tables 4.2.6.8 and 6.1.1.4'
    'O' 'O' 0.0106 0.0060
                         'International Tables Vol C Tables 4.2.6.8 and 6.1.1.4'
    'Cl' 'Cl' 0.1484 0.1585
                         'International Tables Vol C Tables 4.2.6.8 and 6.1.1.4'
_computing_data_collection     'CrysAlis PRO (Oxford Diffraction, 2010)'
_computing_cell_refinement     'CrysAlis PRO (Oxford Diffraction, 2010)'
_computing_data_reduction     'CrysAlis RED (Oxford Diffraction, 2010)'
_computing_structure_solution     'SHELXS97 (Sheldrick, 2008)'
_computing_structure_refinement     'SHELXL97 (Sheldrick, 2008)'
_computing_molecular_graphics     'ORTEP-3 (Farrugia, 1997)'
_computing_publication_material     'PLATON (Spek, 2009)'
loop_
    _atom_site_type_symbol
    _atom_site_label
    _atom_site_fract_x
    _atom_site_fract_y
    _atom_site_fract_z
    _atom_site_U_iso_or_equiv
    _atom_site_adp_type
    _atom_site_calc_flag
    _atom_site_refinement_flags
    _atom_site_occupancy
    _atom_site_symmetry_multiplicity
    _atom_site_disorder_assembly
    _atom_site_disorder_group
    Cl Cl1 -0.37380(8) 0.08507(14) -0.01623(10) 0.0948(5) Uani d . 1 1 . .
    O O1 0.06757(17) -0.2327(3) 0.42795(18) 0.0656(7) Uani d . 1 1 . .
    O O2 0.22097(18) -0.0437(3) 0.57542(18) 0.0692(7) Uani d . 1 1 . .
    N N1 -0.2183(2) -0.0963(4) -0.0205(2) 0.0647(8) Uani d . 1 1 . .
    C C2 -0.1521(3) -0.1394(4) 0.2107(3) 0.0606(9) Uani d . 1 1 . .
    H H2 -0.1303 -0.1540 0.2887 0.073 Uiso calc R 1 1 . .
    C C3 -0.0976(2) -0.2097(3) 0.1434(2) 0.0488(8) Uani d . 1 1 . .
    C C4 -0.1347(3) -0.1827(4) 0.0290(3) 0.0597(9) Uani d . 1 1 . .
    H H4 -0.0987 -0.2282 -0.0173 0.072 Uiso calc R 1 1 . .
    C C5 -0.2373(3) -0.0491(4) 0.1629(3) 0.0626(9) Uani d . 1 1 . .
    H H5 -0.2745 -0.0006 0.2070 0.075 Uiso calc R 1 1 . .
    C C6 -0.2664(2) -0.0322(4) 0.0476(3) 0.0585(9) Uani d . 1 1 . .
    C C7 -0.0017(2) -0.3089(4) 0.1925(3) 0.0588(9) Uani d . 1 1 . .
    H H7A -0.0165 -0.3841 0.2451 0.071 Uiso calc R 1 1 . .
    H H7B 0.0140 -0.3677 0.1320 0.071 Uiso calc R 1 1 . .
    N N8 0.0890(2) -0.2170(3) 0.2508(2) 0.0515(7) Uani d . 1 1 . .
    C C9 0.1498(2) -0.1287(4) 0.1924(2) 0.0552(8) Uani d . 1 1 . .
    H H9A 0.1105 -0.0411 0.1509 0.066 Uiso calc R 1 1 . .
    H H9B 0.1735 -0.1950 0.1406 0.066 Uiso calc R 1 1 . .
    C C10 0.2408(3) -0.0717(4) 0.2892(3) 0.0537(8) Uani d . 1 1 . .
    H H10A 0.3021 -0.1365 0.2968 0.064 Uiso calc R 1 1 . .
    H H10B 0.2579 0.0370 0.2782 0.064 Uiso calc R 1 1 . .
    N N11 0.20128(18) -0.0880(3) 0.3875(2) 0.0475(6) Uani d . 1 1 . .
    C C12 0.1124(2) -0.1855(3) 0.3619(2) 0.0471(7) Uani d . 1 1 . .
    C C13 0.2523(3) -0.0357(4) 0.4938(3) 0.0538(8) Uani d . 1 1 . .
    O O14 0.34333(19) 0.0302(3) 0.4922(2) 0.0733(7) Uani d . 1 1 . .
    C C15 0.4057(3) 0.0951(5) 0.5990(4) 0.0937(14) Uani d D 1 1 . .
    H H15A 0.3606 0.1450 0.6379 0.112 Uiso calc R 1 1 . .
    H H15B 0.4527 0.1742 0.5850 0.112 Uiso calc R 1 1 . .
    C C16 0.4668(3) -0.0327(6) 0.6709(4) 0.1119(17) Uani d D 1 1 . .
    H H16A 0.4200 -0.1055 0.6906 0.168 Uiso calc R 1 1 . .
    H H16B 0.5122 0.0120 0.7386 0.168 Uiso calc R 1 1 . .
    H H16C 0.5075 -0.0869 0.6299 0.168 Uiso calc R 1 1 . .
loop_
    _atom_site_aniso_label
    _atom_site_aniso_U_11
    _atom_site_aniso_U_22
    _atom_site_aniso_U_33
    _atom_site_aniso_U_12
    _atom_site_aniso_U_13
    _atom_site_aniso_U_23
    Cl1 0.0669(7) 0.1178(9) 0.0857(9) 0.0107(6) -0.0010(6) 0.0055(6)
    O1 0.0580(15) 0.0992(17) 0.0429(13) -0.0119(13) 0.0197(11) 0.0150(12)
    O2 0.0746(17) 0.1006(17) 0.0353(13) -0.0080(13) 0.0204(12) -0.0088(12)
    N1 0.0613(19) 0.094(2) 0.0381(16) -0.0072(16) 0.0124(14) 0.0020(14)
    C2 0.065(2) 0.088(2) 0.0290(17) -0.0102(19) 0.0121(15) -0.0066(16)
    C3 0.0470(18) 0.0610(18) 0.0385(17) -0.0136(15) 0.0122(14) -0.0050(14)
    C4 0.062(2) 0.081(2) 0.0403(19) -0.0085(19) 0.0225(17) -0.0091(17)
    C5 0.057(2) 0.089(2) 0.045(2) -0.0033(18) 0.0180(16) -0.0080(18)
    C6 0.0461(19) 0.075(2) 0.051(2) -0.0093(16) 0.0088(16) -0.0010(17)
    C7 0.062(2) 0.063(2) 0.050(2) -0.0107(17) 0.0131(17) -0.0077(16)
    N8 0.0525(16) 0.0653(16) 0.0366(15) -0.0100(13) 0.0122(12) -0.0006(12)
    C9 0.059(2) 0.076(2) 0.0357(18) -0.0088(16) 0.0213(15) -0.0047(15)
    C10 0.0527(19) 0.076(2) 0.0366(17) -0.0077(16) 0.0200(14) -0.0029(15)
    N11 0.0430(14) 0.0696(16) 0.0304(14) -0.0031(12) 0.0115(11) 0.0012(11)
    C12 0.0425(17) 0.0619(19) 0.0367(17) 0.0062(14) 0.0113(14) 0.0110(14)
    C13 0.054(2) 0.071(2) 0.0355(18) -0.0015(17) 0.0117(15) 0.0011(16)
    O14 0.0653(16) 0.1055(19) 0.0469(15) -0.0273(14) 0.0124(12) -0.0147(13)
    C15 0.085(3) 0.130(4) 0.058(3) -0.035(3) 0.006(2) -0.020(3)
    C16 0.073(3) 0.174(5) 0.075(3) -0.019(3) 0.000(3) -0.024(3)
_geom_special_details
;
All e.s.d.'s (except the e.s.d. in the dihedral angle between two l.s. planes)
are estimated using the full covariance matrix. The cell e.s.d.'s are taken
into account individually in the estimation of e.s.d.'s in distances, angles
and torsion angles; correlations between e.s.d.'s in cell parameters are only
used when they are defined by crystal symmetry. An approximate (isotropic)
treatment of cell e.s.d.'s is used for estimating e.s.d.'s involving l.s.
planes.
;
loop_
    _geom_bond_atom_site_label_1
    _geom_bond_atom_site_label_2
    _geom_bond_site_symmetry_2
    _geom_bond_distance
    _geom_bond_publ_flag
    Cl1 C6 . 1.743(3) ?
    O1 C12 . 1.209(3) ?
    O2 C13 . 1.198(3) ?
    N1 C6 . 1.315(4) ?
    N1 C4 . 1.333(4) ?
    C2 C5 . 1.364(5) ?
    C2 C3 . 1.387(4) ?
    C2 H2 . 0.9300 ?
    C3 C4 . 1.375(4) ?
    C3 C7 . 1.512(4) ?
    C4 H4 . 0.9300 ?
    C5 C6 . 1.371(5) ?
    C5 H5 . 0.9300 ?
    C7 N8 . 1.451(4) ?
    C7 H7A . 0.9700 ?
    C7 H7B . 0.9700 ?
    N8 C12 . 1.343(4) ?
    N8 C9 . 1.443(3) ?
    C9 C10 . 1.522(4) ?
    C9 H9A . 0.9700 ?
    C9 H9B . 0.9700 ?
    C10 N11 . 1.462(3) ?
    C10 H10A . 0.9700 ?
    C10 H10B . 0.9700 ?
    N11 C13 . 1.368(4) ?
    N11 C12 . 1.411(4) ?
    C13 O14 . 1.347(4) ?
    O14 C15 . 1.452(4) ?
    C15 C16 . 1.491(5) ?
    C15 H15A . 0.9700 ?
    C15 H15B . 0.9700 ?
    C16 H16A . 0.9600 ?
    C16 H16B . 0.9600 ?
    C16 H16C . 0.9600 ?
loop_
    _geom_angle_atom_site_label_1
    _geom_angle_atom_site_label_2
    _geom_angle_atom_site_label_3
    _geom_angle_site_symmetry_1
    _geom_angle_site_symmetry_3
    _geom_angle
    _geom_angle_publ_flag
    C6 N1 C4 . . 115.8(3) ?
    C5 C2 C3 . . 120.1(3) ?
    C5 C2 H2 . . 119.9 ?
    C3 C2 H2 . . 119.9 ?
    C4 C3 C2 . . 116.4(3) ?
    C4 C3 C7 . . 121.5(3) ?
    C2 C3 C7 . . 122.1(3) ?
    N1 C4 C3 . . 125.0(3) ?
    N1 C4 H4 . . 117.5 ?
    C3 C4 H4 . . 117.5 ?
    C2 C5 C6 . . 117.6(3) ?
    C2 C5 H5 . . 121.2 ?
    C6 C5 H5 . . 121.2 ?
    N1 C6 C5 . . 125.0(3) ?
    N1 C6 Cl1 . . 116.1(3) ?
    C5 C6 Cl1 . . 118.9(3) ?
    N8 C7 C3 . . 113.2(2) ?
    N8 C7 H7A . . 108.9 ?
    C3 C7 H7A . . 108.9 ?
    N8 C7 H7B . . 108.9 ?
    C3 C7 H7B . . 108.9 ?
    H7A C7 H7B . . 107.7 ?
    C12 N8 C9 . . 113.9(2) ?
    C12 N8 C7 . . 122.2(2) ?
    C9 N8 C7 . . 123.0(3) ?
    N8 C9 C10 . . 102.3(2) ?
    N8 C9 H9A . . 111.3 ?
    C10 C9 H9A . . 111.3 ?
    N8 C9 H9B . . 111.3 ?
    C10 C9 H9B . . 111.3 ?
    H9A C9 H9B . . 109.2 ?
    N11 C10 C9 . . 102.9(2) ?
    N11 C10 H10A . . 111.2 ?
    C9 C10 H10A . . 111.2 ?
    N11 C10 H10B . . 111.2 ?
    C9 C10 H10B . . 111.2 ?
    H10A C10 H10B . . 109.1 ?
    C13 N11 C12 . . 124.4(2) ?
    C13 N11 C10 . . 124.3(2) ?
    C12 N11 C10 . . 110.6(2) ?
    O1 C12 N8 . . 127.2(3) ?
    O1 C12 N11 . . 126.4(3) ?
    N8 C12 N11 . . 106.4(2) ?
    O2 C13 O14 . . 124.8(3) ?
    O2 C13 N11 . . 126.0(3) ?
    O14 C13 N11 . . 109.2(3) ?
    C13 O14 C15 . . 115.8(3) ?
    O14 C15 C16 . . 109.9(3) ?
    O14 C15 H15A . . 109.7 ?
    C16 C15 H15A . . 109.7 ?
    O14 C15 H15B . . 109.7 ?
    C16 C15 H15B . . 109.7 ?
    H15A C15 H15B . . 108.2 ?
    C15 C16 H16A . . 109.5 ?
    C15 C16 H16B . . 109.5 ?
    H16A C16 H16B . . 109.5 ?
    C15 C16 H16C . . 109.5 ?
    H16A C16 H16C . . 109.5 ?
    H16B C16 H16C . . 109.5 ?
loop_
    _geom_torsion_atom_site_label_1
    _geom_torsion_atom_site_label_2
    _geom_torsion_atom_site_label_3
    _geom_torsion_atom_site_label_4
    _geom_torsion_site_symmetry_1
    _geom_torsion_site_symmetry_2
    _geom_torsion_site_symmetry_3
    _geom_torsion_site_symmetry_4
    _geom_torsion
    _geom_torsion_publ_flag
    C5 C2 C3 C4 . . . . -0.1(5) ?
    C5 C2 C3 C7 . . . . 179.1(3) ?
    C6 N1 C4 C3 . . . . 0.8(5) ?
    C2 C3 C4 N1 . . . . -0.6(5) ?
    C7 C3 C4 N1 . . . . -179.8(3) ?
    C3 C2 C5 C6 . . . . 0.4(5) ?
    C4 N1 C6 C5 . . . . -0.5(5) ?
    C4 N1 C6 Cl1 . . . . 178.4(2) ?
    C2 C5 C6 N1 . . . . -0.1(5) ?
    C2 C5 C6 Cl1 . . . . -179.0(2) ?
    C4 C3 C7 N8 . . . . 106.3(3) ?
    C2 C3 C7 N8 . . . . -72.9(4) ?
    C3 C7 N8 C12 . . . . 91.0(3) ?
    C3 C7 N8 C9 . . . . -77.3(4) ?
    C12 N8 C9 C10 . . . . 17.3(3) ?
    C7 N8 C9 C10 . . . . -173.5(3) ?
    N8 C9 C10 N11 . . . . -18.9(3) ?
    C9 C10 N11 C13 . . . . -173.1(3) ?
    C9 C10 N11 C12 . . . . 16.0(3) ?
    C9 N8 C12 O1 . . . . 173.2(3) ?
    C7 N8 C12 O1 . . . . 4.0(5) ?
    C9 N8 C12 N11 . . . . -7.7(3) ?
    C7 N8 C12 N11 . . . . -177.0(2) ?
    C13 N11 C12 O1 . . . . 2.1(5) ?
    C10 N11 C12 O1 . . . . 173.0(3) ?
    C13 N11 C12 N8 . . . . -177.0(3) ?
    C10 N11 C12 N8 . . . . -6.1(3) ?
    C12 N11 C13 O2 . . . . -12.3(5) ?
    C10 N11 C13 O2 . . . . 178.0(3) ?
    C12 N11 C13 O14 . . . . 169.1(3) ?
    C10 N11 C13 O14 . . . . -0.6(4) ?
    O2 C13 O14 C15 . . . . -0.1(5) ?
    N11 C13 O14 C15 . . . . 178.6(3) ?
    C13 O14 C15 C16 . . . . 82.3(4) ?
loop_
    _geom_hbond_atom_site_label_D
    _geom_hbond_atom_site_label_H
    _geom_hbond_atom_site_label_A
    _geom_hbond_site_symmetry_A
    _geom_hbond_distance_DH
    _geom_hbond_distance_HA
    _geom_hbond_distance_DA
    _geom_hbond_angle_DHA
    _geom_hbond_publ_flag
    C4 H4 O1 4_555 0.93 2.53 3.366(5) 150 yes
    C9 H9B O2 4_555 0.97 2.50 3.395(4) 152 yes
_iucr_refine_instructions_details
;
TITL DM11 in P2(1)/c
CELL  0.71073  13.3926   8.4991  12.3361   90.000  106.538   90.000
ZERR     4.00   0.0014   0.0008   0.0012    0.000    0.010    0.000
LATT   1
SYMM  - X, 1/2 + Y, 1/2 - Z
SFAC  C    H    N    O    CL
UNIT  48   56   12   12   4
MERG   2
OMIT    -3.00  52.00
DFIX 1.53 0.01 C15 C16
FMAP   2
PLAN   10
ACTA
BOND   $H
CONF
LIST   4
L.S.   3
WGHT    0.087800    0.087100
FVAR       5.68386
CL1   5   -0.373797    0.085068   -0.016228    11.00000    0.06692    0.11779 =
         0.08569    0.00553   -0.00099    0.01066
O1    4    0.067569   -0.232698    0.427947    11.00000    0.05804    0.09918 =
         0.04289    0.01504    0.01975   -0.01190
O2    4    0.220973   -0.043715    0.575419    11.00000    0.07463    0.10062 =
         0.03530   -0.00882    0.02044   -0.00799
N1    3   -0.218287   -0.096316   -0.020549    11.00000    0.06135    0.09358 =
         0.03813    0.00201    0.01238   -0.00723
C2    1   -0.152055   -0.139447    0.210739    11.00000    0.06453    0.08755 =
         0.02902   -0.00658    0.01209   -0.01019
AFIX  43
H2    2   -0.130340   -0.154034    0.288665    11.00000   -1.20000
AFIX   0
C3    1   -0.097614   -0.209674    0.143355    11.00000    0.04696    0.06104 =
         0.03855   -0.00502    0.01223   -0.01363
C4    1   -0.134685   -0.182693    0.028984    11.00000    0.06233    0.08120 =
         0.04035   -0.00913    0.02255   -0.00852
AFIX  43
H4    2   -0.098688   -0.228171   -0.017322    11.00000   -1.20000
AFIX   0
C5    1   -0.237349   -0.049064    0.162945    11.00000    0.05656    0.08870 =
         0.04472   -0.00801    0.01803   -0.00333
AFIX  43
H5    2   -0.274460   -0.000613    0.206951    11.00000   -1.20000
AFIX   0
C6    1   -0.266417   -0.032207    0.047636    11.00000    0.04608    0.07543 =
         0.05095   -0.00096    0.00884   -0.00926
C7    1   -0.001712   -0.308896    0.192516    11.00000    0.06207    0.06270 =
         0.04996   -0.00766    0.01314   -0.01071
AFIX  23
H7A   2   -0.016460   -0.384122    0.245065    11.00000   -1.20000
H7B   2    0.014007   -0.367701    0.131999    11.00000   -1.20000
AFIX   0
N8    3    0.088995   -0.216996    0.250834    11.00000    0.05246    0.06529 =
         0.03657   -0.00065    0.01222   -0.00997
C9    1    0.149847   -0.128689    0.192400    11.00000    0.05902    0.07580 =
         0.03568   -0.00468    0.02128   -0.00876
AFIX  23
H9A   2    0.110459   -0.041089    0.150902    11.00000   -1.20000
H9B   2    0.173473   -0.195004    0.140619    11.00000   -1.20000
AFIX   0
C10   1    0.240820   -0.071676    0.289200    11.00000    0.05271    0.07623 =
         0.03661   -0.00294    0.01997   -0.00775
AFIX  23
H10A  2    0.302071   -0.136457    0.296845    11.00000   -1.20000
H10B  2    0.257891    0.036976    0.278239    11.00000   -1.20000
AFIX   0
N11   3    0.201285   -0.088005    0.387528    11.00000    0.04302    0.06961 =
         0.03043    0.00124    0.01151   -0.00308
C12   1    0.112403   -0.185546    0.361942    11.00000    0.04250    0.06194 =
         0.03674    0.01101    0.01130    0.00622
C13   1    0.252293   -0.035704    0.493778    11.00000    0.05374    0.07143 =
         0.03548    0.00110    0.01171   -0.00150
O14   4    0.343327    0.030230    0.492243    11.00000    0.06530    0.10553 =
         0.04689   -0.01473    0.01242   -0.02729
C15   1    0.405690    0.095086    0.598963    11.00000    0.08483    0.12976 =
         0.05751   -0.02026    0.00568   -0.03494
AFIX  23
H15A  2    0.360618    0.145032    0.637933    11.00000   -1.20000
H15B  2    0.452732    0.174216    0.584975    11.00000   -1.20000
AFIX   0
C16   1    0.466765   -0.032715    0.670930    11.00000    0.07342    0.17417 =
         0.07483   -0.02419   -0.00018   -0.01927
AFIX 137
H16A  2    0.419968   -0.105540    0.690626    11.00000   -1.50000
H16B  2    0.512188    0.012025    0.738550    11.00000   -1.50000
H16C  2    0.507457   -0.086907    0.629946    11.00000   -1.50000
HKLF    4
REM  DM11 in P2(1)/c
REM R1 =  0.0651 for   1537 Fo > 4sig(Fo)  and  0.1143 for all   2645 data
REM    173 parameters refined using      1 restraints
END
WGHT      0.0882      0.0872
REM Highest difference peak  0.423,  deepest hole -0.211,  1-sigma level  0.055
Q1    1   0.3785  0.2566  0.5237  11.00000  0.05    0.42
Q2    1  -0.3806 -0.0414 -0.0557  11.00000  0.05    0.31
Q3    1   0.3807 -0.1097  0.5151  11.00000  0.05    0.26
Q4    1   0.3384 -0.1920  0.5008  11.00000  0.05    0.26
Q5    1   0.0993 -0.4634  0.3563  11.00000  0.05    0.22
Q6    1  -0.0634 -0.0801  0.0765  11.00000  0.05    0.21
Q7    1  -0.0648 -0.4286  0.0754  11.00000  0.05    0.21
Q8    1  -0.2617  0.1794  0.0363  11.00000  0.05    0.19
Q9    1   0.4062 -0.2359  0.6002  11.00000  0.05    0.19
Q10   1  -0.3927  0.2335 -0.0769  11.00000  0.05    0.19
;
data_global
_journal_date_recd_electronic     2012-01-09
_journal_date_accepted     2012-01-16
_journal_name_full     'Acta Crystallographica, Section E'
_journal_year     2012
_journal_volume     68
_journal_issue      2
_journal_page_first     o469
_journal_page_last     o469
_journal_paper_category     QO
_journal_paper_doi     10.1107/S1600536812001948
_journal_coeditor_code     GG2073
_publ_contact_author_name     'Kant, Rajni'
_publ_contact_author_address
;
Post-Graduate Department of Physics & Electronics,
University of Jammu,
Jammu Tawi 180 006,
India
;
_publ_contact_author_email     'rkvk.paper11@gmail.com'
_publ_contact_author_fax     '+911912432051'
_publ_contact_author_phone     '+919419194375'
_publ_section_title
;
Ethyl 3-[(6-chloropyridin-3-yl)methyl]-2-oxoimidazolidine-1-carboxylate
;
loop_
    _publ_author_name
    _publ_author_footnote
    _publ_author_address
    'Kapoor, Kamini' .
;
X-ray Crystallography Laboratory,
Post-Graduate Department of Physics & Electronics,
University of Jammu, Jammu Tawi 180 006, India
;
    'Gupta, Vivek K.' .
;
X-ray Crystallography Laboratory,
Post-Graduate Department of Physics & Electronics,
University of Jammu, Jammu Tawi 180 006, India
;
    'Deshmukh, Madhukar B.' .
;
Department of Chemistry, Shivaji University,
Kolhapur 416 004, India
;
    'Shripanavar, Chetan S. ' .
;
Department of Chemistry, Shivaji University,
Kolhapur 416 004, India
;
    'Kant, Rajni' .
;
X-ray Crystallography Laboratory,
Post-Graduate Department of Physics & Electronics,
University of Jammu, Jammu Tawi 180 006, India
;
