# Supplementary material for: Ethyl 3-[(6-chloro­pyridin-3-yl)meth­yl]-2-oxoimidazolidine-1-carboxyl­ate
Source: Acta Crystallogr Sect E Struct Rep Online. 2012 Jan 21;68(Pt 2):o469. doi: 10.1107/S1600536812001948 (PMC3275221; doi:10.1107/S1600536812001948)
Supplement: Supplementary file 2 [file e-68-0o469-Isup2.hkl]

#
# h,k,l, Fc-squared, Fo-squared, sigma(Fo-squared) and status flag
#
data_I
_shelx_title ' DM11 in P2(1)/c'
_shelx_refln_list_code          4
_shelx_F_calc_maximum      164.13
_exptl_crystal_F_000       592.00
_reflns_d_resolution_high  0.8107
 
loop_
 _symmetry_equiv_pos_as_xyz
 'x, y, z'
 '-x, y+1/2, -z+1/2'
 '-x, -y, -z'
 'x, -y-1/2, z-1/2'
 
_cell_length_a    13.3926
_cell_length_b     8.4991
_cell_length_c    12.3361
_cell_angle_alpha  90.000
_cell_angle_beta  106.538
_cell_angle_gamma  90.000
 
_shelx_F_squared_multiplier     1.000
 
loop_
 _refln_index_h
 _refln_index_k
 _refln_index_l
 _refln_F_squared_calc
 _refln_F_squared_meas
 _refln_F_squared_sigma
 _refln_observed_status
   3   0   0     1115.73     1287.68     22.16 o
   4   0   0      897.16      970.08     25.67 o
   5   0   0      696.25      817.78     23.52 o
   6   0   0     1789.42     2167.02     58.27 o
   7   0   0     2287.02     2419.59     65.17 o
   8   0   0     2497.74     2711.08     74.89 o
   9   0   0      232.12      246.41     16.91 o
  10   0   0       26.42       25.06      7.27 o
  11   0   0       79.92       70.57     13.66 o
  12   0   0        1.03       -2.84      5.74 o
  13   0   0      104.23      119.14     21.07 o
  14   0   0        8.78        4.58      4.97 o
  15   0   0        0.10        0.51      4.06 o
   2   1   0      103.10      110.05      2.82 o
   3   1   0      986.99      872.03      8.99 o
   4   1   0      733.95      718.52      9.91 o
   5   1   0      204.37      211.38      6.93 o
   6   1   0      724.29      729.64     23.27 o
   7   1   0       43.13       41.37      9.40 o
   8   1   0      191.05      174.91     19.50 o
   9   1   0       18.55       15.87      3.38 o
  10   1   0      301.81      266.79     15.11 o
  11   1   0        1.35       -1.51      3.11 o
  12   1   0        0.54       -2.26      3.68 o
  13   1   0       14.68        4.71      3.67 o
  14   1   0        4.91        7.93      3.17 o
  15   1   0        8.65       15.14      6.49 o
   0   2   0     4551.62     4020.47     30.87 o
   1   2   0    16704.68    15456.57     91.33 o
   2   2   0    13686.00    12765.81     51.75 o
   3   2   0      111.81      125.34      4.10 o
   4   2   0     4013.59     3837.51     25.72 o
   5   2   0     3170.34     3155.88     26.64 o
   6   2   0        0.54        3.90      2.49 o
   7   2   0      395.21      431.03     29.00 o
   8   2   0      443.77      438.81     16.89 o
   9   2   0        0.03       -4.33      2.88 o
  10   2   0      305.93      301.01     15.82 o
  11   2   0       18.71       15.17      3.81 o
  12   2   0       28.91       21.29      4.63 o
  13   2   0        2.30        3.99      3.74 o
  14   2   0        6.25       11.10      5.36 o
  15   2   0        0.38        2.57      4.12 o
   1   3   0      585.22      568.50      8.42 o
   2   3   0      623.14      600.51     10.56 o
   3   3   0       82.92       78.59      4.08 o
   4   3   0      931.95      977.81     20.63 o
   5   3   0      453.00      498.18     10.72 o
   6   3   0      336.22      379.05      8.80 o
   7   3   0       87.77       91.83      5.48 o
   8   3   0        4.08        0.44      2.79 o
   9   3   0      308.83      312.68     15.58 o
  10   3   0       51.80       42.12      5.57 o
  11   3   0      180.36      189.49     18.59 o
  12   3   0        6.26        6.52      3.03 o
  13   3   0       25.82       41.71      8.05 o
  14   3   0       22.83       22.70      9.98 o
  15   3   0       12.71       31.03     13.74 o
   0   4   0        4.48        7.15      2.11 o
   1   4   0      171.85      159.14      5.11 o
   2   4   0      120.09      131.38      5.45 o
   3   4   0      220.37      221.76      7.54 o
   4   4   0      392.61      344.98     10.02 o
   5   4   0     1151.82      997.81     30.12 o
   6   4   0      650.23      649.07     12.88 o
   7   4   0      111.41      110.93      5.93 o
   8   4   0       48.99       67.68      4.93 o
   9   4   0       33.91       41.89      5.44 o
  10   4   0        0.37        1.39      2.02 o
  11   4   0       52.32       36.14      7.89 o
  12   4   0       70.70       58.97     10.57 o
  13   4   0        8.20        6.70      9.37 o
  14   4   0        7.06        8.42      8.60 o
   1   5   0      209.92      200.25      6.45 o
   2   5   0      109.95      117.52      6.61 o
   3   5   0       62.75       61.91      4.30 o
   4   5   0       76.88       73.97      5.95 o
   5   5   0       32.33       29.32      4.17 o
   6   5   0      127.37      132.66      8.77 o
   7   5   0       32.94       27.08      6.27 o
   8   5   0       11.19       20.27      3.84 o
   9   5   0        0.22       -3.34      5.95 o
  10   5   0       29.90       18.67      5.56 o
  11   5   0        9.22        9.62      7.47 o
  12   5   0       26.93       29.71      9.63 o
  13   5   0        6.35       11.86      4.90 o
   0   6   0      238.44      260.38     10.22 o
   1   6   0       64.19       65.67      3.06 o
   2   6   0       53.06       52.89      5.74 o
   3   6   0       12.45       20.38      3.12 o
   4   6   0        0.05        1.95      2.00 o
   5   6   0      174.85      188.86     10.56 o
   6   6   0      129.80      128.49      9.05 o
   7   6   0      365.19      435.15     16.98 o
   8   6   0        7.19        2.49      3.03 o
   9   6   0        7.77       14.86      5.82 o
  10   6   0        9.72        3.59      3.03 o
  11   6   0        0.07       -0.48      3.14 o
  12   6   0        1.73        6.93      5.22 o
   1   7   0       34.78       47.06      3.39 o
   2   7   0        8.05       12.32      1.96 o
   3   7   0       15.02       22.65      3.55 o
   4   7   0       26.64       38.74      5.50 o
   5   7   0       44.63       49.71      6.08 o
   6   7   0        0.00        4.11      2.58 o
   7   7   0        0.96        6.18      3.89 o
   8   7   0        0.56       -0.41      3.92 o
   9   7   0        9.46        6.05      3.33 o
  10   7   0        7.32        9.60      4.95 o
  11   7   0        5.36        3.24      5.40 o
   0   8   0       90.78      104.63     21.14 o
   1   8   0        7.72       27.32      8.04 o
   2   8   0        1.87        1.06      2.65 o
   3   8   0        0.32        3.85      3.58 o
   4   8   0        6.90       17.93      4.86 o
   5   8   0        1.72        4.19      3.32 o
   6   8   0       13.05        7.42      4.30 o
   7   8   0        0.08        6.60     13.31 o
   8   8   0       32.87       35.64     13.50 o
   9   8   0       29.90       50.37     15.52 o
  10   8   0        6.90       22.82     11.58 o
   1   9   0        9.40       31.58      9.89 o
   2   9   0        7.91       28.39      9.80 o
   3   9   0        0.06       16.71      8.48 o
   4   9   0        0.31       11.30      7.98 o
   5   9   0        2.22       11.65      9.89 o
   6   9   0        5.22        5.60     16.07 o
   7   9   0        0.35        0.15      6.29 o
   8   9   0        0.52       14.38     11.71 o
   0  10   0        5.71       36.05     17.18 o
   1  10   0        4.28       21.37      8.64 o
   2  10   0        7.33       44.56     13.03 o
   3  10   0        0.32       20.86     11.12 o
   4  10   0        5.30       45.71     17.78 o
 -16   1   1        6.34        8.31      7.31 o
 -15   1   1       33.97       30.99      8.21 o
 -14   1   1        3.39       -0.53     10.00 o
 -13   1   1       27.52       26.26      5.03 o
 -12   1   1       50.10       49.73     12.57 o
 -11   1   1       70.90       70.31     14.75 o
 -10   1   1        0.84        4.96      4.74 o
  -9   1   1      719.92      778.44     40.13 o
  -8   1   1      501.55      493.63     23.02 o
  -7   1   1       29.96       52.15      8.20 o
  -6   1   1       12.63       10.77      1.66 o
  -5   1   1      162.59      177.17      5.33 o
  -4   1   1      662.78      731.78     11.33 o
  -3   1   1       47.84       64.07      2.69 o
  -2   1   1      480.40      450.25     13.51 o
   1   1   1        2.82        3.53      0.48 o
   2   1   1      634.02      535.60      6.95 o
   3   1   1      285.97      278.44      6.09 o
   4   1   1     2569.43     2467.04     34.39 o
   5   1   1      334.39      314.33     15.87 o
   6   1   1      237.79      294.98     17.59 o
   7   1   1       38.16       38.05      4.17 o
   8   1   1      576.19      662.71     66.06 o
   9   1   1      278.81      292.97     18.32 o
  10   1   1        2.29        2.22      3.17 o
  11   1   1       40.75       43.31      7.74 o
  12   1   1      146.80      157.74     16.06 o
  13   1   1       70.56       70.36     11.73 o
  14   1   1        4.95        3.44      3.11 o
  15   1   1       10.98        8.89      5.32 o
 -15   2   1        0.56        7.19      3.74 o
 -14   2   1       44.07       50.08      7.85 o
 -13   2   1        4.22        2.30      2.92 o
 -12   2   1        0.03       -2.40      3.35 o
 -11   2   1       13.35       16.81      7.54 o
 -10   2   1      153.81      145.86     20.25 o
  -9   2   1      135.85      141.56     19.67 o
  -8   2   1       74.12       62.87      5.38 o
  -7   2   1        0.29        3.33      2.63 o
  -6   2   1      798.40      723.31     22.18 o
  -5   2   1     1459.04     1392.41     19.63 o
  -4   2   1     4161.72     3981.57     22.92 o
  -3   2   1    12097.72    11285.23     44.89 o
  -2   2   1     3248.59     2988.18     16.11 o
  -1   2   1     4181.84     3912.62     18.99 o
   0   2   1     7485.25     6776.66     69.47 o
   1   2   1       52.59       97.78      6.00 o
   2   2   1    19727.52    17752.30    278.44 o
   3   2   1      355.81      319.91      7.13 o
   4   2   1      467.75      483.47     11.43 o
   5   2   1     2780.03     2951.48     34.95 o
   6   2   1        4.68        1.89      1.44 o
   7   2   1        1.21        1.87      1.25 o
   8   2   1      300.50      295.17     11.69 o
   9   2   1       17.43       18.89      4.92 o
  10   2   1      422.08      436.79     23.69 o
  11   2   1        9.01        6.99      4.49 o
  12   2   1        4.69        5.84      3.05 o
  13   2   1        0.13        2.63      9.29 o
  14   2   1       16.35       17.36      6.09 o
  15   2   1       10.09       20.00     14.18 o
 -15   3   1        1.47       10.68     10.49 o
 -14   3   1        4.62        1.87      6.50 o
 -13   3   1        0.65       -5.12      4.02 o
 -12   3   1        0.60        4.28      3.05 o
 -11   3   1        4.67        1.85      4.84 o
 -10   3   1       90.28       89.38     16.57 o
  -9   3   1       73.52       60.68     12.40 o
  -8   3   1       16.37       26.17      4.69 o
  -7   3   1      117.27      112.27      7.06 o
  -6   3   1      120.24      122.47      9.06 o
  -5   3   1      301.29      301.35     10.90 o
  -4   3   1      135.01      130.33      4.08 o
  -3   3   1      332.22      318.56      5.57 o
  -2   3   1      220.84      215.62      4.35 o
  -1   3   1      135.89      130.22      3.91 o
   0   3   1      936.92      824.46     17.22 o
   1   3   1      533.64      466.71      7.37 o
   2   3   1     1032.50     1038.80     15.38 o
   3   3   1      162.37      172.78      6.76 o
   4   3   1      207.86      202.14      5.08 o
   5   3   1      130.27      156.95      5.63 o
   6   3   1      163.24      152.41      6.22 o
   7   3   1       75.90       65.36      4.43 o
   8   3   1       81.83       80.93      6.28 o
   9   3   1       83.99      102.85      9.91 o
  10   3   1       52.00       49.28      6.52 o
  11   3   1       11.70       16.05      4.44 o
  12   3   1        0.04       -3.02      7.02 o
  13   3   1        0.63       -1.06      7.48 o
  14   3   1        5.82       18.21      9.64 o
 -14   4   1        0.01        5.36      4.14 o
 -13   4   1       17.42       28.97      8.27 o
 -12   4   1        1.23        4.55      7.13 o
 -11   4   1       41.14       45.76      7.11 o
 -10   4   1        4.28        8.27      2.65 o
  -9   4   1        8.89        6.04      3.45 o
  -8   4   1        3.54       11.51      4.14 o
  -7   4   1       83.46       64.37      8.32 o
  -6   4   1       82.57      103.78      9.63 o
  -5   4   1     4921.29     5261.64     41.81 o
  -4   4   1       12.56        9.00      2.42 o
  -3   4   1     2520.26     2480.10     58.00 o
  -2   4   1        4.35        2.18      0.86 o
  -1   4   1       70.28       69.84      3.14 o
   0   4   1       47.42       48.12      2.49 o
   1   4   1      213.35      217.65      6.16 o
   2   4   1      956.00      939.61     14.33 o
   3   4   1     6443.06     6705.67     54.15 o
   4   4   1     2583.97     2837.01     38.39 o
   5   4   1       90.93       79.70      4.58 o
   6   4   1        0.34        1.06      1.28 o
   7   4   1        3.25        2.05      1.55 o
   8   4   1       76.38       71.87      6.24 o
   9   4   1        5.80       11.87      2.97 o
  10   4   1       50.29       61.72      7.25 o
  11   4   1        5.70        2.50      4.87 o
  12   4   1       11.22       14.78      9.48 o
  13   4   1        0.71       -1.32      8.38 o
  14   4   1        7.10       26.97     13.93 o
 -14   5   1        1.87       -1.69      5.44 o
 -13   5   1        2.59       -1.00      4.34 o
 -12   5   1       11.13       14.03      5.48 o
 -11   5   1       14.40       16.87      5.88 o
 -10   5   1       19.20       22.06      7.77 o
  -9   5   1       13.36       18.70      5.13 o
  -8   5   1       53.08       33.98      6.61 o
  -7   5   1      163.58      146.12      6.94 o
  -6   5   1       27.29       24.62      1.87 o
  -5   5   1      107.93       99.90      6.14 o
  -4   5   1      278.08      293.88      7.27 o
  -3   5   1        3.92        3.91      1.32 o
  -2   5   1        1.27        1.95      1.55 o
  -1   5   1        0.29       -0.50      0.92 o
   0   5   1      397.07      422.20      7.41 o
   1   5   1      273.07      244.58     10.17 o
   2   5   1        6.64        3.47      1.84 o
   3   5   1      907.00      962.74     16.94 o
   4   5   1        0.80        4.23      1.86 o
   5   5   1       89.28       87.75      7.70 o
   6   5   1        3.56        3.77      2.72 o
   7   5   1      230.21      261.39     14.60 o
   8   5   1       92.96       93.34      9.01 o
   9   5   1       13.03        4.49      6.52 o
  10   5   1       37.67       47.21      9.16 o
  11   5   1        5.92        9.71      4.77 o
  12   5   1        8.88       12.51      9.25 o
  13   5   1       23.91       19.26     11.04 o
 -13   6   1        0.83       -1.57      4.61 o
 -12   6   1        3.46        0.07      3.64 o
 -11   6   1        2.08        2.23      4.23 o
 -10   6   1        2.07       -0.56      3.51 o
  -9   6   1       69.64       68.31      8.56 o
  -8   6   1        0.27       -1.00      3.78 o
  -7   6   1      418.12      429.72     19.69 o
  -6   6   1      395.64      389.72     17.79 o
  -5   6   1        1.44       -0.10      2.16 o
  -4   6   1        0.71        5.50      1.57 o
  -3   6   1        0.34       -1.07      2.66 o
  -2   6   1      139.17      119.67      4.77 o
  -1   6   1      444.87      475.46      9.75 o
   0   6   1       21.35       19.91      2.42 o
   1   6   1       77.50       92.91      3.42 o
   2   6   1       91.93      102.95      6.57 o
   3   6   1        8.52        6.12      1.95 o
   4   6   1       19.11       23.23      5.91 o
   5   6   1      435.47      450.93     18.36 o
   6   6   1      164.03      191.70     12.55 o
   7   6   1        7.85       10.95      4.00 o
   8   6   1        0.37        0.43      3.49 o
   9   6   1        0.41       -0.12      2.23 o
  10   6   1       22.84       15.64      6.32 o
  11   6   1       10.66        2.75      7.56 o
  12   6   1        0.78        6.68     11.98 o
 -12   7   1        1.50        1.94      3.94 o
 -11   7   1        4.90        3.45      4.32 o
 -10   7   1        0.42       -3.02      5.24 o
  -9   7   1        0.05        6.21      3.70 o
  -8   7   1       19.84       19.41      5.12 o
  -7   7   1       16.54       17.53      4.78 o
  -6   7   1        1.07        1.95      1.88 o
  -5   7   1       10.25        7.40      3.59 o
  -4   7   1       36.75       36.87      4.72 o
  -3   7   1       28.31       30.38      4.16 o
  -2   7   1       18.69       19.34      2.16 o
  -1   7   1        0.34        0.15      1.11 o
   0   7   1        4.67        4.55      1.54 o
   1   7   1      117.22      125.25      6.23 o
   2   7   1        6.25        4.96      2.65 o
   3   7   1       12.81       16.80      3.39 o
   4   7   1       70.94       66.89      6.99 o
   5   7   1        0.73        2.25      2.44 o
   6   7   1       12.57       10.18      3.54 o
   7   7   1       10.09       16.88      4.98 o
   8   7   1       47.60       55.05      9.03 o
   9   7   1        0.00        5.94      3.93 o
  10   7   1        1.16       11.52     10.15 o
  11   7   1        3.94        4.22      8.65 o
 -10   8   1       23.08       33.18     12.49 o
  -9   8   1       12.78        9.15      7.65 o
  -8   8   1       37.81       29.23      7.81 o
  -7   8   1        0.09        2.46      3.59 o
  -6   8   1       13.18       19.97      8.43 o
  -5   8   1        5.58        3.11      3.00 o
  -4   8   1        0.48        3.51      2.31 o
  -3   8   1        2.08       -0.84      3.33 o
  -2   8   1       46.40       46.45     11.46 o
  -1   8   1        0.10        3.87     10.00 o
   0   8   1       26.33       38.52      9.16 o
   1   8   1       27.03       28.02      6.32 o
   2   8   1       15.78       24.57      5.76 o
   3   8   1        5.92        5.43      4.88 o
   4   8   1        7.49        9.96      6.82 o
   5   8   1        1.62        4.81      8.58 o
   6   8   1       23.12       10.23     12.80 o
   7   8   1       80.25       78.77     16.68 o
   8   8   1        5.41       12.15      5.83 o
   9   8   1       39.05       60.36     24.22 o
  -8   9   1        0.08       10.53      7.74 o
  -7   9   1        0.01        6.27      5.40 o
  -6   9   1        0.18        7.34      5.47 o
  -5   9   1        0.03       13.38      9.90 o
  -4   9   1        0.12       14.06      9.20 o
  -3   9   1        0.00        1.09      7.70 o
  -2   9   1        0.07        9.48      8.50 o
  -1   9   1        2.58        2.82      6.34 o
   0   9   1        2.11        6.47      5.54 o
   1   9   1        0.83       16.02     11.03 o
   2   9   1        7.56       12.80     12.28 o
   3   9   1        0.43       11.04      9.65 o
   4   9   1        0.01        8.77      7.93 o
   5   9   1        2.28       -2.88      5.59 o
   6   9   1        0.43        3.23     10.99 o
   7   9   1        0.96       11.76     16.83 o
  -4  10   1        0.01       14.62     12.23 o
  -3  10   1        0.01        5.18      9.81 o
  -2  10   1        0.01        7.84     10.72 o
  -1  10   1        5.61       28.55     13.92 o
   0  10   1        1.75       19.77     12.65 o
   1  10   1        2.28       15.02     12.35 o
   2  10   1       10.38       28.48     16.52 o
   3  10   1        0.60       24.38     13.74 o
   4  10   1        4.12       36.99     18.75 o
 -16   0   2       21.60       17.14     10.74 o
 -15   0   2       56.67       71.46     16.84 o
 -14   0   2       58.85       35.15     12.00 o
 -13   0   2       91.71       91.01     16.98 o
 -12   0   2      597.27      655.24     46.14 o
 -11   0   2       23.76       24.50      9.02 o
 -10   0   2       79.23       91.30     15.20 o
  -9   0   2        0.41        1.92      1.79 o
  -8   0   2      657.84      868.14     42.90 o
  -7   0   2     1190.51     1372.00     49.20 o
  -6   0   2        4.38        5.46      4.31 o
  -5   0   2      516.88      636.17     15.97 o
  -4   0   2     7584.38     9097.56     47.22 o
  -3   0   2     6291.70     7223.74     62.13 o
  -2   0   2    26940.06    30833.76    110.26 o
  -1   0   2    15695.52    19105.23     99.12 o
   0   0   2     5517.20     6754.13     73.24 o
   1   0   2     1061.90     1464.15     21.26 o
   2   0   2      258.42      364.46     14.46 o
   3   0   2     2222.50     2611.69     41.98 o
   4   0   2      124.44      199.86      8.88 o
   5   0   2     2481.30     2854.44     62.87 o
   6   0   2      335.52      466.77     27.43 o
   7   0   2     3024.97     3129.45     75.91 o
   8   0   2       32.39       35.16      9.23 o
   9   0   2      267.25      300.90     26.74 o
  10   0   2       40.59       47.58     12.43 o
  11   0   2        0.04       -1.17      4.60 o
  12   0   2       42.79       72.27     16.59 o
  13   0   2        5.17       10.39      5.32 o
  14   0   2        0.02       10.66      9.39 o
  15   0   2        0.04        2.66      8.24 o
 -16   1   2        2.34        4.80      3.59 o
 -15   1   2        0.14        0.42      3.53 o
 -14   1   2        1.13        0.97      4.03 o
 -13   1   2       95.30       82.98     17.39 o
 -12   1   2       22.92       27.23      6.81 o
 -11   1   2       12.46       10.72      4.25 o
 -10   1   2       84.17       79.50     10.54 o
  -9   1   2        6.19        8.82      6.53 o
  -8   1   2       96.90       84.59      6.06 o
  -7   1   2      232.67      216.61      9.69 o
  -6   1   2       49.69       49.29      4.65 o
  -5   1   2       60.87       60.89      3.46 o
  -4   1   2        2.93        4.78      0.90 o
  -3   1   2      114.39      125.50      3.77 o
  -2   1   2     1561.77     1250.80     11.04 o
  -1   1   2      597.23      533.13     10.55 o
   0   1   2       56.40       35.63      2.18 o
   1   1   2       17.02       14.29      2.96 o
   2   1   2     1242.10     1143.47     17.40 o
   3   1   2       14.62       11.09      1.57 o
   4   1   2       77.42       71.46      4.52 o
   5   1   2        4.02        4.79      2.52 o
   6   1   2     1861.23     1691.56     36.78 o
   7   1   2      245.29      225.39     17.25 o
   8   1   2      396.23      378.55     12.02 o
   9   1   2       76.00       75.43      9.55 o
  10   1   2      186.13      194.96     16.09 o
  11   1   2       18.84       12.04      4.84 o
  12   1   2       15.17       15.92      5.93 o
  13   1   2        0.20        0.60      2.58 o
  14   1   2        9.07       16.78      6.53 o
  15   1   2       22.11       22.74      7.66 o
 -16   2   2        8.45        2.03      7.02 o
 -15   2   2        0.03       -0.17      3.19 o
 -14   2   2        2.83        4.12      7.45 o
 -13   2   2       10.23        5.43      4.49 o
 -12   2   2        1.27       -9.87      7.71 o
 -11   2   2      335.74      323.11     32.66 o
 -10   2   2       18.42       12.23      2.34 o
  -9   2   2        1.23        2.38      3.67 o
  -8   2   2        9.97       10.05      1.87 o
  -7   2   2      404.90      421.76     14.49 o
  -6   2   2       23.47       24.17      2.45 o
  -5   2   2      396.69      412.01      9.64 o
  -4   2   2        3.67        6.25      1.62 o
  -3   2   2    10930.77    10232.48    118.19 o
  -2   2   2        4.73        5.16      0.80 o
  -1   2   2       25.72       23.81      1.93 o
   0   2   2     5128.64     4892.85     31.75 o
   1   2   2      411.99      416.34      6.79 o
   2   2   2     3245.11     3077.82     33.08 o
   3   2   2      495.38      469.70     10.05 o
   4   2   2      642.54      667.44     12.99 o
   5   2   2      106.56      115.06      6.26 o
   6   2   2       15.26       18.19      2.48 o
   7   2   2       68.81       64.38      7.86 o
   8   2   2      674.67      675.11     26.94 o
   9   2   2       68.07       68.52      6.17 o
  10   2   2       16.77       17.84      6.03 o
  11   2   2       35.09       39.91      7.92 o
  12   2   2       12.14       13.30      5.17 o
  13   2   2        1.02        2.43      6.57 o
  14   2   2        1.89        0.73      2.79 o
 -15   3   2        2.86       11.83      5.33 o
 -14   3   2       26.42       31.82      6.91 o
 -13   3   2       56.99       73.05     18.09 o
 -12   3   2       19.66       20.30     10.59 o
 -11   3   2      127.49      155.44     22.70 o
 -10   3   2        2.38        5.49      2.56 o
  -9   3   2      176.64      198.78     13.14 o
  -8   3   2       31.72       34.99     11.16 o
  -7   3   2      218.00      248.43     14.56 o
  -6   3   2      286.52      279.97     13.92 o
  -5   3   2       40.94       42.90      4.27 o
  -4   3   2        4.10        2.18      1.23 o
  -3   3   2      511.14      488.51     14.19 o
  -2   3   2      348.57      301.54     10.75 o
  -1   3   2       66.30       62.58      3.51 o
   0   3   2      251.39      240.54      6.96 o
   1   3   2      199.96      194.39      8.35 o
   2   3   2      127.10      135.90      6.02 o
   3   3   2      699.16      720.01     21.87 o
   4   3   2        2.19        5.75      2.20 o
   5   3   2     1197.72     1344.21     37.18 o
   6   3   2      123.39      112.33     10.28 o
   7   3   2      483.85      502.85     16.83 o
   8   3   2       39.22       39.27      4.90 o
   9   3   2        1.84        0.97      2.76 o
  10   3   2      519.62      558.03     26.90 o
  11   3   2       42.57       55.51      9.05 o
  12   3   2        8.67        4.92      4.62 o
  13   3   2        0.44       -0.59      6.75 o
  14   3   2       38.78       57.65     17.44 o
 -15   4   2        4.21        3.83      4.23 o
 -14   4   2        0.62       -1.57      5.13 o
 -13   4   2       12.27        9.46      4.42 o
 -12   4   2       54.67       58.38     14.55 o
 -11   4   2        0.82       -2.85      4.33 o
 -10   4   2       50.34       46.86      9.13 o
  -9   4   2       30.53       25.29      5.23 o
  -8   4   2       34.17       36.62      6.11 o
  -7   4   2      450.29      453.13     18.28 o
  -6   4   2       28.32       26.63      3.27 o
  -5   4   2      151.57      120.51      5.53 o
  -4   4   2      138.27      149.47      5.69 o
  -3   4   2      411.72      399.21     12.39 o
  -2   4   2      144.22      163.50      6.71 o
  -1   4   2       16.84       14.72      2.49 o
   0   4   2       76.03       85.61      6.62 o
   1   4   2      423.33      359.57     19.28 o
   2   4   2      113.82       93.49      5.48 o
   3   4   2      167.20      156.81      7.88 o
   4   4   2      472.77      454.94     19.29 o
   5   4   2       16.84       12.53      1.66 o
   6   4   2       44.22       36.10      3.15 o
   7   4   2        6.52        5.85      2.42 o
   8   4   2        2.01        1.09      2.06 o
   9   4   2       12.00       11.10      2.80 o
  10   4   2      182.03      185.98     15.72 o
  11   4   2       49.47       65.86     16.35 o
  12   4   2       24.22       27.58     11.68 o
  13   4   2        0.02        7.12      9.55 o
 -14   5   2       20.82       19.89      7.61 o
 -13   5   2        4.11        1.33      4.21 o
 -12   5   2        3.38       -9.73      6.49 o
 -11   5   2        3.43       -1.52      8.42 o
 -10   5   2       17.47       19.59      5.42 o
  -9   5   2       14.73       14.85      4.63 o
  -8   5   2       10.87        6.76      5.13 o
  -7   5   2        0.44        0.04      3.55 o
  -6   5   2      280.35      283.31      8.88 o
  -5   5   2       26.60       27.39      2.66 o
  -4   5   2      144.83      147.80      6.41 o
  -3   5   2        0.10        0.33      1.51 o
  -2   5   2      109.64      116.76      5.44 o
  -1   5   2      219.45      194.81      7.25 o
   0   5   2       35.18       31.75      2.99 o
   1   5   2       21.52       19.84      1.85 o
   2   5   2       67.22       57.64      3.99 o
   3   5   2        4.80        4.33      1.85 o
   4   5   2        0.03        0.51      1.76 o
   5   5   2        0.37       -2.68      1.93 o
   6   5   2        9.52        4.99      2.65 o
   7   5   2       97.30       97.03     14.11 o
   8   5   2      100.27       83.12     10.79 o
   9   5   2       30.03       27.39      6.99 o
  10   5   2        0.94       15.20     10.14 o
  11   5   2       11.86       10.43      8.04 o
  12   5   2       19.97       39.62     15.72 o
  13   5   2        8.44       14.77     13.57 o
 -13   6   2       10.03       23.57      8.48 o
 -12   6   2        5.41       -1.15      4.33 o
 -11   6   2       14.38       22.13      7.26 o
 -10   6   2       33.02       18.77      4.76 o
  -9   6   2        1.46        0.99      2.43 o
  -8   6   2       20.92       23.91      4.49 o
  -7   6   2      127.63      136.37     13.22 o
  -6   6   2       17.28        7.25      1.61 o
  -5   6   2       11.71        4.06      5.85 o
  -4   6   2       26.01       29.59      3.67 o
  -3   6   2      134.66      138.70      6.78 o
  -2   6   2        0.33       -1.00      1.95 o
  -1   6   2       18.61       16.31      2.06 o
   0   6   2      118.17      125.70      8.22 o
   1   6   2        4.48        3.98      1.20 o
   2   6   2       68.91       60.65      7.85 o
   3   6   2        0.01        0.21      2.39 o
   4   6   2       56.86       62.30      5.98 o
   5   6   2      245.79      256.51     13.56 o
   6   6   2       79.05       76.63     10.69 o
   7   6   2        2.31        3.88      4.04 o
   8   6   2        4.31        2.71      3.37 o
   9   6   2       37.45       52.01     10.75 o
  10   6   2        0.45       13.85      6.09 o
  11   6   2        0.05       -4.24      4.08 o
  12   6   2       12.98       21.89     12.51 o
 -12   7   2        5.88       10.48      5.72 o
 -11   7   2        0.25       -5.02      3.98 o
 -10   7   2        3.72        2.00      5.37 o
  -9   7   2        7.12        6.46      4.89 o
  -8   7   2        0.02        0.09      2.47 o
  -7   7   2        0.31        1.44      2.51 o
  -6   7   2        9.05        4.32      2.32 o
  -5   7   2        2.49       -1.92      2.49 o
  -4   7   2      188.96      226.51     13.33 o
  -3   7   2       71.55       96.78      8.33 o
  -2   7   2       87.19      100.11      6.27 o
  -1   7   2        6.69       14.77      2.83 o
   0   7   2      107.24      108.49      6.26 o
   1   7   2        0.33       -1.54      3.90 o
   2   7   2        0.63        2.75      2.95 o
   3   7   2       59.38       61.64      9.22 o
   4   7   2        4.42       -3.67      4.48 o
   5   7   2      144.38      178.84     16.74 o
   6   7   2        3.82        3.50      8.08 o
   7   7   2       23.70       18.60      6.90 o
   8   7   2        0.15       -1.63      3.82 o
   9   7   2        1.05       10.01      3.99 o
  10   7   2       15.84       29.96      9.86 o
 -10   8   2       16.38       14.95      8.45 o
  -9   8   2       16.48       15.58      4.84 o
  -8   8   2        2.60        2.13      3.23 o
  -7   8   2       32.02       29.51      5.72 o
  -6   8   2       21.86       17.68      4.58 o
  -5   8   2        0.90       -0.23      2.58 o
  -4   8   2       22.82       15.76      4.20 o
  -3   8   2       19.02       18.59      4.19 o
  -2   8   2       42.52       41.54     11.25 o
  -1   8   2       30.30       16.49      4.41 o
   0   8   2        1.46       -0.53      2.84 o
   1   8   2        5.83        8.02      2.90 o
   2   8   2        4.03        0.53      3.72 o
   3   8   2        6.31        2.17      4.45 o
   4   8   2       30.57       23.60      6.15 o
   5   8   2        4.34        3.55      2.52 o
   6   8   2        0.59       -2.33      4.30 o
   7   8   2        0.39       -1.10      8.99 o
   8   8   2        1.30       11.70      5.47 o
   9   8   2        0.80        1.27     10.78 o
  -8   9   2        0.08        2.85     11.08 o
  -7   9   2        0.86        0.27      3.88 o
  -6   9   2        0.14       -0.44      8.35 o
  -5   9   2        5.24        3.49      3.91 o
  -4   9   2        2.89        1.89      5.37 o
  -3   9   2        2.51        5.50      6.29 o
  -2   9   2       79.50      133.73     24.33 o
  -1   9   2        1.46        0.33      4.33 o
   0   9   2        8.95       24.29     10.26 o
   1   9   2        0.28       11.68      9.10 o
   2   9   2        0.14       -9.78      8.18 o
   3   9   2       29.91       73.27     18.66 o
   4   9   2        0.10        2.04      4.02 o
   5   9   2       15.20       21.80      7.96 o
   6   9   2        3.65       12.83      7.37 o
   7   9   2        2.11        1.72     10.98 o
  -4  10   2        2.36       19.45     13.88 o
  -3  10   2        6.53       12.22     11.21 o
  -2  10   2       10.24       15.05     10.07 o
  -1  10   2        4.80       19.25     10.50 o
   0  10   2        0.14       19.97     12.52 o
   1  10   2        0.18       20.89     14.33 o
   2  10   2        1.03        1.92      7.18 o
   3  10   2        0.01       14.40     13.36 o
 -16   1   3       13.35        1.71      6.27 o
 -15   1   3        0.42       -1.94      8.58 o
 -14   1   3        0.03       -4.58      5.26 o
 -13   1   3        4.62        4.72      4.24 o
 -12   1   3      192.32      207.54     18.87 o
 -11   1   3      241.90      248.41     19.65 o
 -10   1   3       86.80      105.73      8.11 o
  -9   1   3      117.04      113.33      8.67 o
  -8   1   3       80.50       81.08      7.66 o
  -7   1   3       57.65       65.66      6.25 o
  -6   1   3        0.09       -0.90      2.05 o
  -5   1   3       10.24        8.14      1.58 o
  -4   1   3        0.15        0.02      1.53 o
  -3   1   3      544.81      540.84     12.51 o
  -2   1   3      887.64      762.34     10.01 o
  -1   1   3     3204.03     3046.14     28.82 o
   0   1   3     2039.95     1970.44     19.97 o
   1   1   3      175.34      176.95      6.31 o
   2   1   3      601.71      554.37     20.49 o
   3   1   3      276.09      312.84     10.99 o
   4   1   3       28.23       23.12      3.44 o
   5   1   3     2643.90     2868.91     47.73 o
   6   1   3      168.71      186.37     13.74 o
   7   1   3      511.78      496.65     28.39 o
   8   1   3      219.67      212.45      8.68 o
   9   1   3       26.35       25.11      3.35 o
  10   1   3      250.20      276.95     20.72 o
  11   1   3        9.25       14.43      5.80 o
  12   1   3      274.40      283.77     22.78 o
  13   1   3       48.69       60.32     12.97 o
  14   1   3        0.66       -2.29      4.91 o
 -16   2   3       45.06       48.39      9.59 o
 -15   2   3       72.04       89.48     21.53 o
 -14   2   3       33.39       59.69     16.79 o
 -13   2   3       70.69       72.74     17.45 o
 -12   2   3      145.04      131.08     20.89 o
 -11   2   3        0.69        0.62      4.23 o
 -10   2   3      356.06      325.96     16.30 o
  -9   2   3       89.74       72.05      6.85 o
  -8   2   3      277.21      260.42     10.75 o
  -7   2   3      111.20      112.81      6.99 o
  -6   2   3      441.35      415.03     14.35 o
  -5   2   3      756.09      727.58     13.53 o
  -4   2   3      704.50      695.07     11.17 o
  -3   2   3       21.50       20.12      1.63 o
  -2   2   3     4116.30     3682.83     32.57 o
  -1   2   3     1590.34     1465.94     15.53 o
   0   2   3      243.98      213.66      7.89 o
   1   2   3      101.01       88.10      4.37 o
   2   2   3      233.72      199.98      6.63 o
   3   2   3     1717.48     1631.88     65.28 o
   4   2   3        9.09        5.44      2.90 o
   5   2   3       35.56       31.92      4.04 o
   6   2   3      194.37      191.47      9.51 o
   7   2   3       68.59       64.68      5.49 o
   8   2   3       73.13       53.10      7.39 o
   9   2   3       12.39       15.98      3.31 o
  10   2   3        0.52        1.95      8.34 o
  11   2   3      145.13      156.19     20.31 o
  12   2   3        0.62        1.34      8.05 o
  13   2   3       26.10       17.42      4.92 o
  14   2   3        6.67       20.85     10.86 o
 -15   3   3        0.02       -2.71      6.84 o
 -14   3   3        2.47       -2.00      6.08 o
 -13   3   3       44.79       72.26     17.65 o
 -12   3   3        0.25        5.32      6.14 o
 -11   3   3        3.41        2.01      5.67 o
 -10   3   3        8.95        5.75      5.43 o
  -9   3   3      396.13      350.57     20.45 o
  -8   3   3      213.73      209.21     11.31 o
  -7   3   3       46.41       54.63      5.63 o
  -6   3   3      117.46      110.29      6.24 o
  -5   3   3      358.94      337.94      8.93 o
  -4   3   3       65.72       60.83      3.47 o
  -3   3   3        1.04        0.04      0.77 o
  -2   3   3       43.95       38.01      2.19 o
  -1   3   3      539.32      529.21     14.20 o
   0   3   3      928.94      828.30     15.69 o
   1   3   3       54.08       55.84      3.66 o
   2   3   3      329.19      307.47      7.71 o
   3   3   3     1703.89     1717.53     25.61 o
   4   3   3       80.34       92.60      5.32 o
   5   3   3        5.37        5.08      2.18 o
   6   3   3        0.94        0.31      1.71 o
   7   3   3       33.79       28.82      3.92 o
   8   3   3      128.90      118.13      8.62 o
   9   3   3       93.81       99.31      8.13 o
  10   3   3        4.86        8.34      4.31 o
  11   3   3        0.52       -4.79      5.95 o
  12   3   3        0.32        1.57      4.86 o
  13   3   3        0.43       12.73     12.71 o
 -15   4   3        3.91        9.25      6.43 o
 -14   4   3        4.47       12.56     10.72 o
 -13   4   3        4.87        4.05      8.06 o
 -12   4   3       49.05       56.89     15.36 o
 -11   4   3       72.50       79.70     17.50 o
 -10   4   3       48.05       43.79      7.35 o
  -9   4   3      463.61      462.38     36.94 o
  -8   4   3       16.79       13.19      4.15 o
  -7   4   3       32.54       54.20      6.46 o
  -6   4   3      403.70      444.83     14.32 o
  -5   4   3      275.42      309.18      9.89 o
  -4   4   3       39.08       37.99      3.58 o
  -3   4   3       11.22        8.71      1.70 o
  -2   4   3      840.03      914.38     16.43 o
  -1   4   3      859.33      840.88     15.56 o
   0   4   3       26.90       28.01      3.04 o
   1   4   3        1.77        1.25      1.06 o
   2   4   3      551.70      535.85     16.96 o
   3   4   3      102.44       88.16      4.95 o
   4   4   3      205.82      195.23     15.18 o
   5   4   3      144.23      151.84     24.58 o
   6   4   3      267.96      289.10     23.91 o
   7   4   3       40.30       56.74      7.15 o
   8   4   3       26.24       30.17      6.39 o
   9   4   3        0.67        0.30      3.27 o
  10   4   3        9.45       11.64      9.71 o
  11   4   3       29.44       34.53     14.19 o
  12   4   3       21.57       42.92     16.36 o
  13   4   3       21.38       28.16     13.01 o
 -14   5   3        0.91       -4.86      5.70 o
 -13   5   3        1.32        2.17      6.27 o
 -12   5   3        2.35        3.00      4.62 o
 -11   5   3       60.24       85.53     17.58 o
 -10   5   3        9.08        2.67      3.13 o
  -9   5   3       32.19       38.01      6.80 o
  -8   5   3       49.87       47.40      6.62 o
  -7   5   3      686.27      769.03     25.52 o
  -6   5   3       36.52       36.07      3.54 o
  -5   5   3      109.62      119.60      5.95 o
  -4   5   3       65.80       62.01      4.36 o
  -3   5   3       64.62       66.36      5.28 o
  -2   5   3       63.44       60.32      4.64 o
  -1   5   3       20.33       13.21      3.30 o
   0   5   3      397.16      381.97     23.83 o
   1   5   3      776.26      745.82     45.69 o
   2   5   3      458.51      471.20     15.26 o
   3   5   3      134.88      140.63      9.71 o
   4   5   3       12.42        8.27      5.58 o
   5   5   3      179.07      176.00     21.55 o
   6   5   3      109.45       87.09     10.46 o
   7   5   3      435.72      474.93     26.21 o
   8   5   3       74.93       89.54     11.45 o
   9   5   3        0.58        2.79      3.76 o
  10   5   3        6.31       -2.16      4.65 o
  11   5   3        0.01       -6.68      7.34 o
  12   5   3       25.64       21.91     11.56 o
 -13   6   3       10.77       17.79      5.72 o
 -12   6   3        1.15        3.00      4.52 o
 -11   6   3        1.24       -2.30      9.20 o
 -10   6   3       48.89       44.62      9.27 o
  -9   6   3        3.26       -2.55      4.00 o
  -8   6   3      124.27      117.38     12.55 o
  -7   6   3      110.54      107.80      9.30 o
  -6   6   3       17.99       28.69      5.36 o
  -5   6   3        0.19        6.51      3.49 o
  -4   6   3        3.54        2.04      1.59 o
  -3   6   3       53.61       52.87      4.88 o
  -2   6   3        0.00        2.79      2.07 o
  -1   6   3        0.97        0.57      2.16 o
   0   6   3       17.55       10.67      2.59 o
   1   6   3       69.60       57.91      5.70 o
   2   6   3       19.52       32.42      9.24 o
   3   6   3       26.03       18.25      6.47 o
   4   6   3        1.05       -9.47      6.32 o
   5   6   3       47.62       40.21      7.26 o
   6   6   3        3.12       -2.45      4.06 o
   7   6   3       48.03       58.40      9.34 o
   8   6   3       22.73       11.42     12.17 o
   9   6   3       26.20       25.28      7.92 o
  10   6   3        0.02      -18.15     12.10 o
  11   6   3        6.07       -3.71     11.15 o
 -12   7   3        2.78        7.47      5.82 o
 -11   7   3        2.35       -0.14      3.10 o
 -10   7   3       10.69        9.18      3.62 o
  -9   7   3        2.42        0.44      2.50 o
  -8   7   3       58.39       48.80      7.28 o
  -7   7   3       25.47       16.31      5.10 o
  -6   7   3       65.85       75.22     11.03 o
  -5   7   3       35.88       39.37     10.86 o
  -4   7   3       26.06       18.80      4.78 o
  -3   7   3        3.19        6.36      2.13 o
  -2   7   3       53.88       56.61      6.21 o
  -1   7   3       11.72        8.34      2.38 o
   0   7   3      107.67      120.53      6.87 o
   1   7   3        0.47       -2.89      4.17 o
   2   7   3        2.88        2.18      8.38 o
   3   7   3        3.64        2.53      3.12 o
   4   7   3        4.16       -0.62      4.11 o
   5   7   3       95.49      101.33     12.74 o
   6   7   3        0.11       -2.79      4.36 o
   7   7   3       17.66       13.21      4.47 o
   8   7   3       10.36       13.35      4.05 o
   9   7   3        2.66       -5.59     12.26 o
  10   7   3        0.08        2.81      6.57 o
 -10   8   3       19.20       21.53      7.26 o
  -9   8   3        0.25       -0.17      2.07 o
  -8   8   3        5.96        0.47      3.09 o
  -7   8   3        6.49        1.40      2.41 o
  -6   8   3        7.42        0.68      2.39 o
  -5   8   3       17.29       35.52      5.97 o
  -4   8   3        4.95        6.60      3.09 o
  -3   8   3        1.78        0.44      1.74 o
  -2   8   3        0.07       -1.36      3.01 o
  -1   8   3       20.24       28.30      9.01 o
   0   8   3        5.08        0.76      1.97 o
   1   8   3       15.88        9.81      2.87 o
   2   8   3        0.02        0.32      1.63 o
   3   8   3        0.69       -2.17      7.18 o
   4   8   3        1.50       -5.24      3.78 o
   5   8   3       21.89       10.33      4.61 o
   6   8   3        9.09       13.85      5.84 o
   7   8   3       33.73       34.01      8.65 o
   8   8   3        2.66        3.20      5.00 o
  -8   9   3        0.27        3.36      3.13 o
  -7   9   3        0.02       -1.03      3.44 o
  -6   9   3        5.85        2.93      3.63 o
  -5   9   3       12.48       15.01      7.19 o
  -4   9   3        0.98       -1.84      3.93 o
  -3   9   3        7.04       -0.39      5.49 o
  -2   9   3       10.46       21.15     11.21 o
  -1   9   3        3.19        7.26      4.36 o
   0   9   3        2.04       -6.70      8.53 o
   1   9   3        7.11       11.41      7.89 o
   2   9   3        1.31       -0.66      5.54 o
   3   9   3       22.89       38.57      9.97 o
   4   9   3       19.45       21.49      7.51 o
   5   9   3        0.07        0.10      4.21 o
   6   9   3        2.63       -0.82      5.27 o
  -4  10   3        3.21       18.51     11.29 o
  -3  10   3        0.12      -10.00      9.76 o
  -2  10   3        0.43        2.30      7.58 o
  -1  10   3        0.52       -7.56      7.19 o
   0  10   3        3.52       14.53     12.09 o
   1  10   3       11.82       36.51     15.16 o
   2  10   3        0.65        8.65     11.05 o
 -16   0   4       31.15       49.92     15.54 o
 -15   0   4        8.65        0.82      4.83 o
 -14   0   4      263.66      294.99     35.66 o
 -13   0   4      155.00      242.17     31.09 o
 -12   0   4        3.31        4.65      3.91 o
 -11   0   4      233.05      275.11     29.12 o
 -10   0   4       54.46       53.47     12.65 o
  -9   0   4       67.73       66.19      9.22 o
  -8   0   4      213.84      213.63     14.84 o
  -7   0   4     1794.49     2118.55     44.13 o
  -6   0   4     2119.38     2339.49     43.52 o
  -5   0   4       87.36      100.58      8.32 o
  -4   0   4     3286.73     4090.22     40.82 o
  -3   0   4      118.07      121.07     10.06 o
  -2   0   4     3813.97     4709.84     50.08 o
  -1   0   4      165.60      307.26     13.15 o
   0   0   4     4153.41     4485.90     49.27 o
   1   0   4     3125.14     3670.51    115.80 o
   2   0   4      156.60      149.52      9.50 o
   3   0   4     5162.79     6155.36     93.13 o
   4   0   4        5.41        7.18      3.53 o
   5   0   4       27.80       20.89      6.15 o
   6   0   4      344.17      429.44     29.17 o
   7   0   4      118.29      164.58     19.04 o
   8   0   4     1136.57     1112.97     53.24 o
   9   0   4      129.58      148.17     19.33 o
  10   0   4      664.53      620.63     44.57 o
  11   0   4        0.08        6.28      5.06 o
  12   0   4        4.66       -4.51      7.73 o
  13   0   4       24.72       22.08      9.75 o
  14   0   4       18.57       19.97      9.60 o
 -16   1   4        6.66        4.42      7.75 o
 -15   1   4       10.01       19.27      6.08 o
 -14   1   4      215.57      236.98     22.78 o
 -13   1   4      211.25      223.94     20.34 o
 -12   1   4      124.83      110.26     13.91 o
 -11   1   4        0.79        4.55      3.43 o
 -10   1   4      231.84      193.71     18.39 o
  -9   1   4       65.19       68.70      7.23 o
  -8   1   4      339.97      314.04     13.04 o
  -7   1   4      488.55      491.52     15.04 o
  -6   1   4      109.79       93.47      6.13 o
  -5   1   4      212.74      250.74      8.42 o
  -4   1   4      825.87      873.44     14.43 o
  -3   1   4      528.13      515.20      9.81 o
  -2   1   4       52.60       39.45      2.99 o
  -1   1   4     1159.43     1075.69     27.39 o
   0   1   4     1909.92     1907.41     25.77 o
   1   1   4     1602.21     1534.57     20.91 o
   2   1   4     3589.60     3402.79     37.13 o
   3   1   4      776.89      762.69     18.71 o
   4   1   4      130.27      127.32     10.26 o
   5   1   4        0.04        0.03      2.61 o
   6   1   4       42.42       37.95      5.64 o
   7   1   4      305.48      249.01     16.28 o
   8   1   4       24.96       17.43     10.09 o
   9   1   4        3.12       -5.65      5.96 o
  10   1   4      176.37      161.31     15.35 o
  11   1   4        2.39        0.88      3.62 o
  12   1   4        9.37        0.86      4.69 o
  13   1   4        0.30       -1.01      7.24 o
 -16   2   4        0.10       25.65     12.48 o
 -15   2   4        3.90       17.58     12.95 o
 -14   2   4        0.00        5.97      5.15 o
 -13   2   4       85.88       74.57     12.19 o
 -12   2   4      142.53      137.67     27.28 o
 -11   2   4        0.01       -2.54      3.71 o
 -10   2   4       14.57       10.33      4.03 o
  -9   2   4       11.65        9.26      2.79 o
  -8   2   4       90.85       86.12      7.90 o
  -7   2   4      379.11      347.99     12.75 o
  -6   2   4      911.92      924.41     19.47 o
  -5   2   4      105.97      104.48      5.39 o
  -4   2   4      184.03      193.25      6.79 o
  -3   2   4      873.24      862.02     16.61 o
  -2   2   4       11.50        6.30      1.58 o
  -1   2   4       63.04       58.10      4.87 o
   0   2   4      988.59      978.82     19.52 o
   1   2   4     1762.19     1687.13     24.62 o
   2   2   4      806.18      772.71     17.33 o
   3   2   4     1188.58     1204.82     22.69 o
   4   2   4       64.55       60.33      4.98 o
   5   2   4       84.57       75.98      8.02 o
   6   2   4      583.82      507.05     22.25 o
   7   2   4        3.60        5.59      4.48 o
   8   2   4      277.81      257.95     22.46 o
   9   2   4        0.53       -0.07      3.66 o
  10   2   4       74.87       61.90      9.03 o
  11   2   4       56.37       53.24      9.63 o
  12   2   4       58.89       47.64      8.86 o
  13   2   4        2.42       12.34      6.15 o
 -15   3   4       44.79       42.11     17.84 o
 -14   3   4        6.98        6.68      7.31 o
 -13   3   4       14.65       25.86     13.04 o
 -12   3   4       53.36       56.10     17.01 o
 -11   3   4       95.65       83.76     11.61 o
 -10   3   4       50.55       42.73      7.47 o
  -9   3   4      543.71      610.63     21.77 o
  -8   3   4      277.06      308.32     14.36 o
  -7   3   4        5.11        5.29      2.22 o
  -6   3   4      443.82      488.51     24.46 o
  -5   3   4       15.95       10.18      1.81 o
  -4   3   4       21.61       24.13      2.52 o
  -3   3   4      210.99      247.28      8.59 o
  -2   3   4     2102.20     2260.30     56.38 o
  -1   3   4      109.54      150.62      5.51 o
   0   3   4      282.46      327.90     29.66 o
   1   3   4       34.42       35.87      4.99 o
   2   3   4     1311.08     1432.09     30.53 o
   3   3   4     1833.55     2018.90     29.07 o
   4   3   4       18.06       25.48      3.61 o
   5   3   4       74.32       73.61      5.67 o
   6   3   4        2.50       -2.43      3.07 o
   7   3   4      806.25      948.70     77.44 o
   8   3   4      270.20      290.21     41.40 o
   9   3   4      180.24      181.73     15.75 o
  10   3   4       63.75       72.32     10.06 o
  11   3   4       28.24       32.02     15.20 o
  12   3   4        3.18       -2.99      7.28 o
  13   3   4        0.49       -1.08      6.48 o
 -15   4   4       15.69       30.66     13.35 o
 -14   4   4        0.00        4.18      4.27 o
 -13   4   4       23.80       28.76     11.56 o
 -12   4   4       15.03       21.67     10.11 o
 -11   4   4       27.99       17.18      8.92 o
 -10   4   4      110.32      114.04     11.45 o
  -9   4   4        6.60        0.81      3.90 o
  -8   4   4        9.71        6.97      2.53 o
  -7   4   4        5.42        7.67      2.43 o
  -6   4   4       31.72       28.09      3.33 o
  -5   4   4      190.88      179.49      8.13 o
  -4   4   4       27.30       23.21      1.78 o
  -3   4   4       13.58       11.78      2.95 o
  -2   4   4       25.92       19.73      3.07 o
  -1   4   4       81.51       87.57      7.46 o
   0   4   4        3.12        1.25      0.94 o
   1   4   4       26.90       24.91      2.42 o
   2   4   4      119.59      105.95      6.02 o
   3   4   4      115.99      108.05      6.51 o
   4   4   4      116.37      116.17     13.15 o
   5   4   4        0.68       -0.77      7.11 o
   6   4   4        0.28       -1.37      4.73 o
   7   4   4        0.01       -8.66     13.32 o
   8   4   4        3.62        7.04      4.99 o
   9   4   4       12.44        5.16      5.06 o
  10   4   4       11.33        8.24      4.67 o
  11   4   4        2.65      -17.81     11.88 o
  12   4   4        6.70        8.63      8.28 o
 -14   5   4       12.74       32.29     13.95 o
 -13   5   4        2.11        3.54      4.22 o
 -12   5   4        2.08       17.35      9.63 o
 -11   5   4        0.45       -8.99      9.03 o
 -10   5   4        3.24       -1.25      5.85 o
  -9   5   4       34.15       31.19      5.58 o
  -8   5   4       20.98       26.47      5.51 o
  -7   5   4      405.42      441.07     20.51 o
  -6   5   4      102.52      101.02      7.36 o
  -5   5   4       69.19       50.94      5.58 o
  -4   5   4       10.64        8.62      1.65 o
  -3   5   4       67.08       77.12      7.96 o
  -2   5   4      426.03      470.45     26.32 o
  -1   5   4      104.06      106.14      9.74 o
   0   5   4       89.23       79.31      9.06 o
   1   5   4       30.15       28.04      3.29 o
   2   5   4       39.05       43.91      3.99 o
   3   5   4       25.67       18.08      3.67 o
   4   5   4        5.73        2.64      3.28 o
   5   5   4       91.26       83.51     14.92 o
   6   5   4        6.19       -0.70      6.71 o
   7   5   4       61.41       42.43     11.22 o
   8   5   4       66.39       69.39     10.20 o
   9   5   4        4.76        4.63      5.01 o
  10   5   4        6.97      -11.54      9.97 o
  11   5   4        0.17      -12.59     11.81 o
  12   5   4        0.48       -5.96      5.38 o
 -13   6   4        4.52        5.45      8.65 o
 -12   6   4        6.67       16.98     10.65 o
 -11   6   4        1.75        5.35      7.23 o
 -10   6   4        5.82       -3.05      3.64 o
  -9   6   4       53.42       56.84     14.09 o
  -8   6   4       69.60       84.55      9.54 o
  -7   6   4       80.23       94.68      9.82 o
  -6   6   4        4.47        4.22      2.75 o
  -5   6   4        0.57       -7.74      6.28 o
  -4   6   4       92.67       88.36     13.77 o
  -3   6   4        1.14        5.10      3.17 o
  -2   6   4       18.94       30.02      5.58 o
  -1   6   4        5.80        4.77      3.67 o
   0   6   4        7.96       11.07      7.41 o
   1   6   4      114.91      129.49     17.46 o
   2   6   4       50.47       70.75     14.52 o
   3   6   4       60.86       70.87     14.27 o
   4   6   4        6.37        0.41      4.78 o
   5   6   4        2.19        3.30      4.63 o
   6   6   4       27.81       19.81      6.00 o
   7   6   4        0.72       -6.90      4.96 o
   8   6   4       34.70       35.83      7.17 o
   9   6   4        7.95       15.48      5.09 o
  10   6   4        0.47       -2.85      6.06 o
  11   6   4        2.36        5.14      5.20 o
 -12   7   4        0.12       -1.57      6.90 o
 -11   7   4        1.28        3.45      4.81 o
 -10   7   4        0.98       -0.90      2.85 o
  -9   7   4        1.74       -2.98      4.28 o
  -8   7   4        2.52        2.80      5.84 o
  -7   7   4        9.92        7.19      6.55 o
  -6   7   4       54.75       51.74     12.99 o
  -5   7   4      136.28      161.29     20.82 o
  -4   7   4        0.41       -3.17      5.62 o
  -3   7   4       12.68        9.73      3.48 o
  -2   7   4       93.07       99.80     15.52 o
  -1   7   4       18.76       23.75      5.25 o
   0   7   4       50.11       47.20      7.37 o
   1   7   4        0.81       -4.86      6.60 o
   2   7   4        3.70        4.14      5.68 o
   3   7   4      200.39      253.65     27.19 o
   4   7   4       46.44       46.00     12.26 o
   5   7   4       43.24       42.96      7.56 o
   6   7   4        0.03       -0.24      4.44 o
   7   7   4        0.31       -4.63      5.93 o
   8   7   4        2.26       -2.96      4.33 o
   9   7   4       14.37       13.04      5.43 o
 -10   8   4        1.95        0.21      2.91 o
  -9   8   4        3.31       -2.06      3.28 o
  -8   8   4        2.67        1.19      2.26 o
  -7   8   4        7.88        2.33      2.07 o
  -6   8   4        0.84        1.70      3.57 o
  -5   8   4       15.72        6.21      6.48 o
  -4   8   4        4.05        5.59      2.57 o
  -3   8   4        9.43        2.73      6.03 o
  -2   8   4        4.27        4.25      6.48 o
  -1   8   4        1.55        1.06      3.71 o
   0   8   4        1.46        4.99      2.61 o
   1   8   4       26.79       19.17      4.28 o
   2   8   4        0.47        2.28      3.48 o
   3   8   4       10.51        5.17     10.18 o
   4   8   4        2.64        0.55      4.25 o
   5   8   4        0.10       -0.36      3.17 o
   6   8   4        0.79       -4.09      6.71 o
   7   8   4        3.81        6.02      3.68 o
   8   8   4        1.12       -1.93      3.16 o
  -8   9   4        0.07       -3.27      4.96 o
  -7   9   4        0.03        2.55      5.65 o
  -6   9   4        1.12        0.09      3.80 o
  -5   9   4        0.47       -9.45      9.59 o
  -4   9   4       44.05       63.70     16.85 o
  -3   9   4       37.40       42.09     12.13 o
  -2   9   4        6.61       15.32      8.37 o
  -1   9   4        0.09      -12.88      8.59 o
   0   9   4        0.62        0.01      6.30 o
   1   9   4        0.18       -2.55      4.30 o
   2   9   4       14.97       16.37      9.53 o
   3   9   4        0.54        5.77      3.53 o
   4   9   4        2.59        7.04      4.46 o
   5   9   4        8.00        8.84     10.82 o
  -3  10   4        6.09       17.43      9.61 o
  -2  10   4        0.34        3.02      8.25 o
  -1  10   4        0.57       -3.15      8.45 o
   0  10   4        1.16        1.12      9.11 o
   1  10   4        0.71        0.41      6.98 o
 -16   1   5       21.79       31.32      9.73 o
 -15   1   5        5.79        3.38      5.92 o
 -14   1   5      206.17      209.98     21.44 o
 -13   1   5       68.44       91.01     13.85 o
 -12   1   5      418.79      392.65     27.74 o
 -11   1   5       61.35       52.72      9.12 o
 -10   1   5       75.69       65.14      6.50 o
  -9   1   5        3.95        2.87      5.09 o
  -8   1   5      153.00      165.15      9.65 o
  -7   1   5      198.87      214.51     10.88 o
  -6   1   5      200.80      232.56     10.85 o
  -5   1   5     2486.71     2597.66     37.03 o
  -4   1   5      619.35      531.20     14.10 o
  -3   1   5      352.71      370.99     16.14 o
  -2   1   5     2208.98     2225.44     37.51 o
  -1   1   5      134.15      157.57      8.41 o
   0   1   5     1940.59     1919.05     50.74 o
   1   1   5        0.12        5.38      3.29 o
   2   1   5      108.71      104.36     14.42 o
   3   1   5     1351.54     1567.34     36.58 o
   4   1   5      884.26      853.85     36.42 o
   5   1   5      818.96      809.55     28.72 o
   6   1   5      187.24      226.51     17.22 o
   7   1   5       31.08       40.33      7.32 o
   8   1   5      168.39      188.28     31.42 o
   9   1   5      186.83      198.70     18.49 o
  10   1   5      127.20      131.34     14.95 o
  11   1   5        4.44        1.85      3.11 o
  12   1   5       56.26       68.23     11.27 o
  13   1   5        7.02       11.33      6.99 o
 -16   2   5        0.72       14.63      5.98 o
 -15   2   5        5.92        9.82      6.42 o
 -14   2   5        5.09       13.75      7.65 o
 -13   2   5      102.51      119.06     14.86 o
 -12   2   5       23.56       24.54      7.03 o
 -11   2   5       12.41        9.08      5.30 o
 -10   2   5        0.21        4.35      3.80 o
  -9   2   5      243.55      229.94     11.73 o
  -8   2   5      163.96      157.07      9.37 o
  -7   2   5        1.14        1.65      1.87 o
  -6   2   5      247.42      228.23     10.23 o
  -5   2   5      496.35      422.92     12.44 o
  -4   2   5      466.09      413.39     11.68 o
  -3   2   5        0.18       -0.48      1.44 o
  -2   2   5      931.59      857.83     18.98 o
  -1   2   5      345.90      319.02     14.82 o
   0   2   5        1.12        4.37      2.30 o
   1   2   5       16.65       12.41      2.52 o
   2   2   5       35.31       55.61      5.38 o
   3   2   5      846.08      798.16     68.99 o
   4   2   5        4.36       -2.15      2.60 o
   5   2   5      541.42      513.33     22.49 o
   6   2   5      313.65      296.87     18.35 o
   7   2   5       25.52       13.01     13.09 o
   8   2   5        0.41       -4.21      8.41 o
   9   2   5      118.62      107.92     13.19 o
  10   2   5      154.70      141.38     15.44 o
  11   2   5      109.75       99.13     13.66 o
  12   2   5       27.10       20.33      6.01 o
  13   2   5        4.69        3.77      5.75 o
 -15   3   5       13.24       23.93     11.57 o
 -14   3   5        1.51        2.06      3.51 o
 -13   3   5        0.14        2.55      4.32 o
 -12   3   5       16.23        4.43      3.93 o
 -11   3   5       21.52        9.32      3.68 o
 -10   3   5      549.43      518.57     21.56 o
  -9   3   5      280.98      291.04     15.29 o
  -8   3   5        0.00        4.03      5.89 o
  -7   3   5        6.23        4.53      2.21 o
  -6   3   5      352.82      390.96     13.33 o
  -5   3   5       44.75       54.01      4.33 o
  -4   3   5       75.02       52.47      3.98 o
  -3   3   5      258.86      237.89      8.62 o
  -2   3   5      123.95      131.85      6.21 o
  -1   3   5       19.49       15.77      2.93 o
   0   3   5      879.88      929.87     27.55 o
   1   3   5       17.56        9.57      2.76 o
   2   3   5      157.17      191.77      9.32 o
   3   3   5       30.31       32.34      4.31 o
   4   3   5      885.85      840.03     26.99 o
   5   3   5      307.86      319.24     17.31 o
   6   3   5        7.78        5.43      2.76 o
   7   3   5        1.22       -7.18      5.38 o
   8   3   5       34.26       34.53      6.48 o
   9   3   5       27.53       29.34      8.52 o
  10   3   5       22.86       22.47      7.63 o
  11   3   5        0.69       -6.32      8.27 o
  12   3   5        8.88       12.60     10.04 o
 -15   4   5       18.21       24.34     12.42 o
 -14   4   5       26.21       33.26     13.05 o
 -13   4   5        3.48       12.42     11.92 o
 -12   4   5        8.95       13.68      9.03 o
 -11   4   5        3.80       -0.54      2.46 o
 -10   4   5       36.38       40.88      5.98 o
  -9   4   5       10.07       11.30      3.57 o
  -8   4   5      132.38      147.77     10.13 o
  -7   4   5        1.94        3.23      2.62 o
  -6   4   5      146.29      139.75      6.87 o
  -5   4   5      309.20      300.17     13.13 o
  -4   4   5       76.17       95.82      7.72 o
  -3   4   5        8.00        6.56      1.76 o
  -2   4   5      270.68      253.21      8.26 o
  -1   4   5      468.07      455.52     16.73 o
   0   4   5       50.17       49.01      3.61 o
   1   4   5       25.16       21.84      2.84 o
   2   4   5       18.30       19.56      3.32 o
   3   4   5      188.23      184.27     17.95 o
   4   4   5       91.18       79.66      7.70 o
   5   4   5      732.49      861.22     99.10 o
   6   4   5       65.73       71.21      8.44 o
   7   4   5       64.12       74.32     12.16 o
   8   4   5       43.69       38.47     11.39 o
   9   4   5        9.21        5.18      6.48 o
  10   4   5        4.60       10.00      8.70 o
  11   4   5       97.67      104.15     22.88 o
  12   4   5        1.18       -0.81      6.01 o
 -14   5   5        2.14        1.91      8.83 o
 -13   5   5        2.58        6.64      8.06 o
 -12   5   5        1.90        2.39      7.55 o
 -11   5   5       76.07       65.61     20.16 o
 -10   5   5       66.35       54.11      9.13 o
  -9   5   5      107.30       96.97     11.32 o
  -8   5   5      106.00      113.94     12.22 o
  -7   5   5      102.18      122.85     12.19 o
  -6   5   5       70.25       70.49      7.26 o
  -5   5   5      150.96      132.44     10.34 o
  -4   5   5      164.14      144.46     18.88 o
  -3   5   5       11.91        5.34      3.63 o
  -2   5   5      156.66      167.91     10.18 o
  -1   5   5        0.80        1.05      1.97 o
   0   5   5      757.15      840.10     24.59 o
   1   5   5      107.39      110.36      5.38 o
   2   5   5       16.89       13.73      2.19 o
   3   5   5      168.80      197.93     11.04 o
   4   5   5        1.16       -2.17      6.01 o
   5   5   5      474.63      463.84     38.11 o
   6   5   5       15.75       14.01      8.07 o
   7   5   5        5.85       16.77      6.80 o
   8   5   5        3.01        4.71      3.76 o
   9   5   5       41.08       38.08     11.78 o
  10   5   5        0.15       -0.12      4.44 o
  11   5   5        1.41        5.07      8.86 o
 -13   6   5        1.14        4.59      5.20 o
 -12   6   5        0.00       -2.97      6.55 o
 -11   6   5        0.73       -1.88      4.76 o
 -10   6   5       11.47        8.42      5.22 o
  -9   6   5        2.23      -13.33      9.93 o
  -8   6   5        0.40       -1.06      3.18 o
  -7   6   5        3.38        7.46      4.40 o
  -6   6   5       28.05       26.09      8.85 o
  -5   6   5        1.94       -2.08      5.46 o
  -4   6   5        0.05        3.17      4.03 o
  -3   6   5        1.61       -0.53      2.47 o
  -2   6   5       31.86       27.12      6.58 o
  -1   6   5        1.49        7.19      3.65 o
   0   6   5        2.80        2.46      3.31 o
   1   6   5        2.77       -5.88      7.68 o
   2   6   5        2.70        9.11      8.28 o
   3   6   5       33.77       42.79     12.29 o
   4   6   5       30.57       36.14     10.66 o
   5   6   5       13.04       11.26      7.69 o
   6   6   5        6.39       -3.40      6.29 o
   7   6   5       16.76       19.33     10.75 o
   8   6   5        4.93        3.25      4.11 o
   9   6   5       59.96       67.64     16.97 o
  10   6   5        0.41       -6.11     10.09 o
 -12   7   5       20.91       20.12     12.06 o
 -11   7   5        0.78       10.61      9.12 o
 -10   7   5        0.14       -2.43      4.47 o
  -9   7   5        2.85       -2.60      5.65 o
  -8   7   5       23.19       22.33      9.75 o
  -7   7   5      145.85      128.25     20.84 o
  -6   7   5        4.47       -0.75      3.49 o
  -5   7   5       39.33       31.60      9.50 o
  -4   7   5       10.19       -0.65      6.34 o
  -3   7   5       80.86       68.83     18.09 o
  -2   7   5        6.12        3.73      4.85 o
  -1   7   5        1.65        1.96      2.71 o
   0   7   5        3.10        4.32      3.41 o
   1   7   5      140.27      167.74     20.85 o
   2   7   5       12.51        5.02      5.38 o
   3   7   5        5.12        7.47      6.54 o
   4   7   5       37.06       44.09     12.94 o
   5   7   5        6.58        8.94      7.08 o
   6   7   5       12.63        8.10      3.56 o
   7   7   5        4.11        2.19      3.85 o
   8   7   5        1.47       -2.53      3.65 o
   9   7   5        0.38       13.07      8.76 o
 -10   8   5        1.97        3.01      3.11 o
  -9   8   5        0.78       -0.94      3.73 o
  -8   8   5        2.26       -7.52      5.15 o
  -7   8   5        5.82        3.79      2.57 o
  -6   8   5        3.24       -2.25      2.66 o
  -5   8   5        0.13        0.76      3.00 o
  -4   8   5        2.54        5.38      5.65 o
  -3   8   5        2.19        1.44      2.59 o
  -2   8   5        2.70       -0.70      2.42 o
  -1   8   5        3.27        2.68      3.37 o
   0   8   5        0.67       -3.03      3.47 o
   1   8   5        6.14        1.12      2.72 o
   2   8   5        7.04       -0.81      6.56 o
   3   8   5        8.49        7.41      4.94 o
   4   8   5        3.34        6.74      8.13 o
   5   8   5        0.41       -1.17      6.12 o
   6   8   5        1.41        0.50      4.51 o
   7   8   5        5.79        5.69      6.62 o
  -7   9   5        4.49        0.20      7.77 o
  -6   9   5        0.67       -3.80      8.35 o
  -5   9   5        1.96       -1.38      3.55 o
  -4   9   5       13.45        5.62      6.11 o
  -3   9   5       19.51       28.29      7.54 o
  -2   9   5        9.84       10.27      4.42 o
  -1   9   5        3.11       -4.77      3.45 o
   0   9   5        2.64      -11.16      8.71 o
   1   9   5        2.84        7.22      3.79 o
   2   9   5       19.42       14.42      6.07 o
   3   9   5        7.08        1.05      4.46 o
   4   9   5        0.69       -1.02      4.84 o
 -16   0   6        0.01        8.40     11.16 o
 -15   0   6       17.60       22.37     11.73 o
 -14   0   6        2.94       19.01     11.12 o
 -13   0   6       21.28       18.94      9.44 o
 -12   0   6       11.87       13.90      8.16 o
 -11   0   6      675.38      699.86     33.33 o
 -10   0   6      151.27      141.86     14.08 o
  -9   0   6       11.25       19.81      5.50 o
  -8   0   6      222.63      237.05     21.40 o
  -7   0   6       39.54       69.11      8.72 o
  -6   0   6     2369.83     2833.90     52.74 o
  -5   0   6      129.51      186.19     12.90 o
  -4   0   6     1577.36     1945.04     55.49 o
  -3   0   6      890.07      973.45     38.93 o
  -2   0   6      108.55      100.73     13.59 o
  -1   0   6      676.15      716.64     34.53 o
   0   0   6     1615.75     1765.45     54.21 o
   1   0   6     1153.67     1278.03     47.48 o
   2   0   6      321.65      399.17     27.24 o
   3   0   6       13.82       13.68      5.28 o
   4   0   6        4.61       -8.22      7.86 o
   5   0   6      264.92      293.03     26.28 o
   6   0   6        0.15        4.91      7.00 o
   7   0   6        3.86       79.59     16.45 o
   8   0   6     1661.39     1688.26     71.96 o
   9   0   6      103.19      106.24     18.92 o
  10   0   6       55.89       45.28     12.56 o
  11   0   6       72.80       87.34     19.05 o
  12   0   6       49.62       75.00     18.49 o
 -16   1   6       12.00        9.87      7.44 o
 -15   1   6       59.87       80.46     14.16 o
 -14   1   6       19.30       20.90      7.72 o
 -13   1   6        0.20        2.73      5.79 o
 -12   1   6       62.91       57.67      7.81 o
 -11   1   6       38.06       37.85      5.45 o
 -10   1   6        0.62       -4.14      2.82 o
  -9   1   6      309.90      275.12     13.28 o
  -8   1   6       41.53       44.08      5.08 o
  -7   1   6      389.50      359.32     14.00 o
  -6   1   6     1019.62      992.24     22.11 o
  -5   1   6     1429.67     1483.94     29.62 o
  -4   1   6        0.49        2.21      3.44 o
  -3   1   6        8.48        4.40      2.19 o
  -2   1   6     1631.79     1598.01     35.26 o
  -1   1   6      354.31      368.27     17.57 o
   0   1   6      816.53      755.07     25.24 o
   1   1   6      103.99      114.46     10.09 o
   2   1   6     1276.00     1290.61     34.30 o
   3   1   6       80.46       81.39      9.05 o
   4   1   6      937.51      892.14     30.83 o
   5   1   6       52.45       43.11      7.51 o
   6   1   6      193.29      164.19     14.63 o
   7   1   6       96.38       98.22     12.41 o
   8   1   6      449.93      431.33     25.47 o
   9   1   6       88.96       93.86     12.70 o
  10   1   6        7.33       12.99      5.90 o
  11   1   6       11.70        7.91      4.41 o
  12   1   6        6.11        8.80      4.96 o
 -16   2   6       17.37       25.60      8.50 o
 -15   2   6        4.76       13.09      8.06 o
 -14   2   6        0.00       -2.24      5.12 o
 -13   2   6       15.12        6.76      6.16 o
 -12   2   6        3.03       -0.11      3.36 o
 -11   2   6       70.73       78.33      9.12 o
 -10   2   6      214.92      196.57     11.89 o
  -9   2   6      100.50      104.97      8.54 o
  -8   2   6        0.80        1.70      3.21 o
  -7   2   6       70.74       70.64      6.45 o
  -6   2   6       46.58       44.70      4.84 o
  -5   2   6      553.36      576.12     18.39 o
  -4   2   6      551.91      577.06     17.51 o
  -3   2   6      745.54      744.19     17.27 o
  -2   2   6       67.40       62.99      6.63 o
  -1   2   6      163.30      160.59     17.44 o
   0   2   6     1021.72      976.54     28.85 o
   1   2   6       65.38       46.00      6.62 o
   2   2   6        6.32        1.49      2.99 o
   3   2   6       98.76      115.48     11.06 o
   4   2   6        3.39        1.57      2.84 o
   5   2   6        0.53       -0.76      3.34 o
   6   2   6      337.59      311.32     19.73 o
   7   2   6      455.36      429.66     24.02 o
   8   2   6        3.06        1.64      4.18 o
   9   2   6       18.10       15.95      5.34 o
  10   2   6       53.58       47.31      9.36 o
  11   2   6        0.09        1.66      6.71 o
  12   2   6       35.61       36.17     10.23 o
 -15   3   6        9.53       22.86      6.16 o
 -14   3   6        0.23        1.18      4.85 o
 -13   3   6        8.99        8.60      6.31 o
 -12   3   6       16.13        7.06      2.72 o
 -11   3   6       94.36       91.54     10.16 o
 -10   3   6      516.47      599.06     34.90 o
  -9   3   6      153.45      152.22     10.35 o
  -8   3   6      266.69      304.20     15.19 o
  -7   3   6       33.67       42.37      6.05 o
  -6   3   6       86.93      106.13     10.50 o
  -5   3   6       50.88       55.53      4.78 o
  -4   3   6     2170.26     2345.92     86.50 o
  -3   3   6     2434.02     2808.55     66.36 o
  -2   3   6       22.76       26.36      5.40 o
  -1   3   6       81.44       99.45     14.87 o
   0   3   6      640.00      691.56     38.18 o
   1   3   6        2.76       -1.56      3.80 o
   2   3   6       27.30       35.88      5.61 o
   3   3   6     1612.10     1808.74     66.52 o
   4   3   6       16.46       30.51      9.52 o
   5   3   6        1.40        5.53      4.11 o
   6   3   6        6.23       -0.80      3.51 o
   7   3   6      230.35      249.64     17.84 o
   8   3   6       13.23       21.61     10.89 o
   9   3   6       24.04       25.20      7.04 o
  10   3   6      142.95      166.10     25.96 o
  11   3   6       24.71       33.16     11.91 o
 -15   4   6        0.25       21.71     12.42 o
 -14   4   6        3.56       -0.78      4.36 o
 -13   4   6        0.14        5.48      3.66 o
 -12   4   6        0.55       -2.52      3.39 o
 -11   4   6        1.19        1.49      3.00 o
 -10   4   6        2.09       -1.60      3.31 o
  -9   4   6       12.79        9.94      3.36 o
  -8   4   6       25.06       24.39      4.42 o
  -7   4   6       48.44       58.90      5.81 o
  -6   4   6        0.73       -1.20      2.36 o
  -5   4   6        0.00        0.68      1.42 o
  -4   4   6       53.80       56.58      4.69 o
  -3   4   6       50.72       55.74      4.35 o
  -2   4   6        1.00        2.26      1.02 o
  -1   4   6      490.38      481.74     13.65 o
   0   4   6       66.70       73.20      8.26 o
   1   4   6        0.37       -2.10      4.19 o
   2   4   6        6.78        8.97      8.84 o
   3   4   6        1.08        6.03      4.53 o
   4   4   6       33.56       44.21      7.24 o
   5   4   6        1.47        1.98      3.97 o
   6   4   6       42.54       50.20      7.90 o
   7   4   6       22.77       27.73      6.17 o
   8   4   6        0.63       -4.26      7.94 o
   9   4   6       20.80       23.78     12.11 o
  10   4   6        3.77        9.91     10.04 o
  11   4   6        1.14        4.34      9.49 o
 -14   5   6        1.51        7.41      9.17 o
 -13   5   6       22.16       18.36     10.33 o
 -12   5   6       33.94       27.04      6.35 o
 -11   5   6        0.95       -4.48      5.03 o
 -10   5   6       67.27       73.22     10.66 o
  -9   5   6       44.55       43.68      8.07 o
  -8   5   6      209.59      224.85     12.70 o
  -7   5   6       13.47       16.44      3.88 o
  -6   5   6       32.32       35.19      7.41 o
  -5   5   6       59.22       57.86      4.95 o
  -4   5   6       85.21      105.76      5.23 o
  -3   5   6      116.48      125.66      9.53 o
  -2   5   6      106.14      117.27      9.26 o
  -1   5   6        1.94        0.52      2.75 o
   0   5   6       27.89       29.65      3.19 o
   1   5   6      523.88      507.94     27.27 o
   2   5   6      139.97      144.99     25.05 o
   3   5   6       60.47       56.51     13.76 o
   4   5   6        0.56        2.42      6.17 o
   5   5   6        4.51        7.21      5.32 o
   6   5   6       23.76       28.00     11.34 o
   7   5   6       26.16       27.13      9.84 o
   8   5   6       18.56        4.46      5.92 o
   9   5   6        3.80       -0.81      6.90 o
  10   5   6        0.57       -3.79      6.72 o
 -13   6   6        7.13       24.02     11.81 o
 -12   6   6        4.27        8.79      7.92 o
 -11   6   6        4.94       -5.01      5.74 o
 -10   6   6       10.30       12.39      6.79 o
  -9   6   6        4.90       -0.37      2.97 o
  -8   6   6       11.51       13.30      4.73 o
  -7   6   6        2.44        3.65      5.69 o
  -6   6   6       35.80       46.67     12.19 o
  -5   6   6        0.46       -4.46      5.54 o
  -4   6   6       22.25       17.66      5.63 o
  -3   6   6        2.58        1.58      3.26 o
  -2   6   6       20.51       19.74      4.97 o
  -1   6   6        3.25        4.45      3.26 o
   0   6   6       15.55       12.25      3.34 o
   1   6   6      144.04      165.98     21.62 o
   2   6   6        1.39       -0.40      5.18 o
   3   6   6       14.21       17.18     10.00 o
   4   6   6        5.76       11.26      8.91 o
   5   6   6       50.10       63.05     15.52 o
   6   6   6       10.01        9.60      9.23 o
   7   6   6       15.98       24.50     10.70 o
   8   6   6        5.25       11.34      7.51 o
   9   6   6        7.56        7.14      6.30 o
 -11   7   6        0.11        1.00      5.48 o
 -10   7   6        7.39        8.55      7.21 o
  -9   7   6       29.87       35.21     13.22 o
  -8   7   6       13.43       11.44      7.38 o
  -7   7   6       14.44       15.07      7.73 o
  -6   7   6        1.68       -1.42      5.10 o
  -5   7   6       82.92      118.04     19.77 o
  -4   7   6        0.32        6.86      4.26 o
  -3   7   6        4.87        6.26      3.06 o
  -2   7   6       18.14       21.71      5.67 o
  -1   7   6       30.91       45.20      8.46 o
   0   7   6       23.73       15.96      5.81 o
   1   7   6        3.97        1.04      3.35 o
   2   7   6       30.87       29.91      9.03 o
   3   7   6        0.01      -15.97     10.65 o
   4   7   6        7.18       19.87     10.67 o
   5   7   6        6.68       24.55     11.55 o
   6   7   6       10.87       18.81     10.78 o
   7   7   6        4.67        1.28      6.35 o
   8   7   6        4.75       -0.65      3.80 o
  -9   8   6        1.02       -1.21      5.56 o
  -8   8   6        1.08        7.96      7.13 o
  -7   8   6        0.01        1.63      4.31 o
  -6   8   6        3.10       -0.72      3.47 o
  -5   8   6        5.41        1.82      3.63 o
  -4   8   6        0.25        2.86      3.37 o
  -3   8   6       19.51       14.00      8.68 o
  -2   8   6        4.43        3.53      2.71 o
  -1   8   6        2.39        1.45      5.43 o
   0   8   6       10.46        5.06      8.43 o
   1   8   6        3.63       -1.18      4.01 o
   2   8   6        1.15       -0.78      6.61 o
   3   8   6        1.84       -1.66      6.92 o
   4   8   6        2.38        2.23      6.80 o
   5   8   6        0.03        3.84      7.26 o
   6   8   6        0.48        0.30     11.23 o
  -7   9   6        0.19        2.24      4.83 o
  -6   9   6        0.01        1.48      4.74 o
  -5   9   6       10.17       12.68      8.99 o
  -4   9   6        3.16        0.16      4.54 o
  -3   9   6        0.64        3.24      4.85 o
  -2   9   6       23.30       31.47     12.83 o
  -1   9   6        1.13        0.04      4.03 o
   0   9   6        0.19       -1.96      3.34 o
   1   9   6        0.01       -7.65      5.24 o
   2   9   6        0.00       -7.28      4.85 o
   3   9   6        9.98        7.16      5.03 o
 -16   1   7        0.40        9.36      6.32 o
 -15   1   7       22.76       31.98      9.41 o
 -14   1   7       36.13       41.95      9.53 o
 -13   1   7       70.31       74.48     10.29 o
 -12   1   7      116.33      107.87     13.67 o
 -11   1   7       78.54       91.33      8.67 o
 -10   1   7       95.36      111.96     12.40 o
  -9   1   7      124.72      112.55      9.23 o
  -8   1   7      111.37      128.84      9.12 o
  -7   1   7      739.10      792.71     21.53 o
  -6   1   7       50.10       60.74      5.93 o
  -5   1   7      100.81       96.50      8.20 o
  -4   1   7      228.61      252.82     15.57 o
  -3   1   7      127.48      114.68     10.04 o
  -2   1   7      822.97      763.80     41.86 o
  -1   1   7       15.62        6.50      5.22 o
   0   1   7      208.52      177.07     13.70 o
   1   1   7       26.91       13.56      4.59 o
   2   1   7      169.11      175.16     17.48 o
   3   1   7      127.83      137.84     12.97 o
   4   1   7        6.55       -1.38      5.00 o
   5   1   7      981.39      976.27     65.91 o
   6   1   7      555.74      572.13     49.23 o
   7   1   7       41.54       38.62      7.39 o
   8   1   7       13.11       17.38      5.87 o
   9   1   7        0.71        6.24      5.91 o
  10   1   7       24.43       27.38      8.49 o
  11   1   7        1.69       13.03      6.63 o
 -15   2   7        7.99       11.07     12.96 o
 -14   2   7        9.62       14.32      6.21 o
 -13   2   7       40.47       27.16      7.57 o
 -12   2   7       16.28       10.38      4.12 o
 -11   2   7        9.93        6.63      3.46 o
 -10   2   7      103.08       91.08      8.71 o
  -9   2   7      347.24      338.42     15.50 o
  -8   2   7      217.11      196.58     11.33 o
  -7   2   7       58.38       57.85      7.40 o
  -6   2   7      146.98      126.26      9.45 o
  -5   2   7        8.04       10.84      3.74 o
  -4   2   7      337.33      345.21     17.88 o
  -3   2   7       16.02       12.62      3.01 o
  -2   2   7      223.48      240.20     17.74 o
  -1   2   7      108.56      117.69     16.63 o
   0   2   7        0.23        0.72      3.39 o
   1   2   7       33.08       28.00      5.66 o
   2   2   7      539.96      535.64     23.98 o
   3   2   7       21.46       20.52      5.53 o
   4   2   7       79.40       72.72     10.43 o
   5   2   7      117.26      107.34     12.29 o
   6   2   7      151.16      161.11     15.11 o
   7   2   7       29.62       22.50      7.05 o
   8   2   7      140.79      136.05     15.07 o
   9   2   7        1.87        1.70      5.54 o
  10   2   7      225.35      236.85     21.04 o
  11   2   7        4.64        8.17      6.00 o
 -15   3   7       10.78       20.97      7.90 o
 -14   3   7        0.23        1.56      6.16 o
 -13   3   7        8.25        1.48      3.25 o
 -12   3   7        9.51        7.65      4.70 o
 -11   3   7       49.09       59.94      8.18 o
 -10   3   7       27.37       40.35      5.45 o
  -9   3   7        0.70        2.33      4.10 o
  -8   3   7       10.02       11.81      3.23 o
  -7   3   7        0.04       -1.06      3.22 o
  -6   3   7        1.61       -2.10      3.23 o
  -5   3   7        4.60        5.62      3.06 o
  -4   3   7        7.60        6.56      2.37 o
  -3   3   7      137.61      132.23      7.98 o
  -2   3   7        0.07        1.41      2.54 o
  -1   3   7       35.69       50.79     12.25 o
   0   3   7       44.45       42.80     10.98 o
   1   3   7       49.50       40.05      8.74 o
   2   3   7      160.44      151.03     15.36 o
   3   3   7      607.24      568.71     24.94 o
   4   3   7       36.96       48.47      8.78 o
   5   3   7       73.60       80.39     10.78 o
   6   3   7        0.67        2.70      3.97 o
   7   3   7       26.27       36.21      8.07 o
   8   3   7        2.73        2.06      3.16 o
   9   3   7        6.70       14.68      7.12 o
  10   3   7        1.43        8.25      8.55 o
  11   3   7       25.50       37.60     16.08 o
 -14   4   7       18.14       17.22     12.45 o
 -13   4   7        3.18        0.23      4.79 o
 -12   4   7        1.39        2.40      2.81 o
 -11   4   7        2.23        5.46      3.18 o
 -10   4   7       17.17       21.78      4.93 o
  -9   4   7       18.69       18.83      5.92 o
  -8   4   7      446.04      485.52     17.90 o
  -7   4   7       96.80       97.73      9.03 o
  -6   4   7       70.31       66.60      8.74 o
  -5   4   7       61.63       68.34      6.76 o
  -4   4   7        1.17       -0.26      2.37 o
  -3   4   7       31.62       29.44      3.72 o
  -2   4   7       18.10       12.67      2.95 o
  -1   4   7      135.89      136.45      8.92 o
   0   4   7       36.40       33.56      9.99 o
   1   4   7      275.22      299.32     29.09 o
   2   4   7        0.57       -5.32      7.16 o
   3   4   7      408.58      455.41     57.32 o
   4   4   7       24.32       40.71      7.73 o
   5   4   7       58.64       65.78      9.26 o
   6   4   7       26.75       38.08      7.54 o
   7   4   7       76.40       95.67     19.49 o
   8   4   7        9.47        5.50      7.58 o
   9   4   7        0.10       -1.39      5.62 o
  10   4   7        0.01       18.12     13.05 o
 -14   5   7        0.00        5.97      6.78 o
 -13   5   7        6.60        7.08      4.87 o
 -12   5   7       20.33       24.14      6.66 o
 -11   5   7        0.18       -1.63      4.78 o
 -10   5   7       17.48       14.70      7.50 o
  -9   5   7       28.84       34.42      7.56 o
  -8   5   7       82.55      106.13     12.86 o
  -7   5   7      179.43      163.37     15.48 o
  -6   5   7       57.16       53.39      8.61 o
  -5   5   7        0.01        6.94      4.38 o
  -4   5   7        0.05       -3.66      2.83 o
  -3   5   7      222.33      256.79     14.37 o
  -2   5   7       75.38       76.37      7.63 o
  -1   5   7        8.82       12.21      4.47 o
   0   5   7       39.88       52.31      5.03 o
   1   5   7      510.73      548.02     24.01 o
   2   5   7       38.02       25.29      6.93 o
   3   5   7        6.72      -19.24     12.82 o
   4   5   7       20.53       31.39     11.08 o
   5   5   7       22.37       33.23     12.17 o
   6   5   7        0.99        8.63      8.73 o
   7   5   7        7.48       12.79      7.94 o
   8   5   7       34.96       54.82     16.31 o
   9   5   7        7.17       33.03     14.18 o
 -12   6   7        1.38       -7.10      8.60 o
 -11   6   7        1.77        1.24      4.78 o
 -10   6   7        5.19        6.67      6.41 o
  -9   6   7        0.07       -1.91      2.94 o
  -8   6   7        5.13        2.01      3.51 o
  -7   6   7       60.26       57.14     13.74 o
  -6   6   7      188.72      160.43     23.15 o
  -5   6   7        2.54        8.05      6.64 o
  -4   6   7       52.62       58.99      7.35 o
  -3   6   7        4.07        6.32      2.92 o
  -2   6   7       22.73       21.87      3.96 o
  -1   6   7       21.89       11.64      3.84 o
   0   6   7        0.99        9.65      8.82 o
   1   6   7        8.12        6.96      5.01 o
   2   6   7      144.69      149.21     22.17 o
   3   6   7       19.31       16.29      5.45 o
   4   6   7        6.36       -1.84      4.00 o
   5   6   7        7.78       20.03     10.04 o
   6   6   7        0.04        9.46      8.45 o
   7   6   7        9.99       15.88      9.73 o
   8   6   7        4.34        4.74      8.06 o
 -11   7   7        0.12        7.33      9.37 o
 -10   7   7        4.51       13.67      9.98 o
  -9   7   7        3.51        9.18      8.10 o
  -8   7   7       27.43       28.29      9.75 o
  -7   7   7        9.20       14.03      7.74 o
  -6   7   7        2.05        3.72      5.95 o
  -5   7   7        1.58       -1.69      5.23 o
  -4   7   7        0.82       -1.70      3.35 o
  -3   7   7        0.69       -0.86      6.11 o
  -2   7   7       70.10       57.75     11.58 o
  -1   7   7        2.88        7.50      4.96 o
   0   7   7      133.92      119.58     14.53 o
   1   7   7       11.97       12.87      7.47 o
   2   7   7       20.37       23.16      7.75 o
   3   7   7        0.40       -9.34     10.52 o
   4   7   7        3.81      -17.13     11.42 o
   5   7   7        1.33        3.57      5.05 o
   6   7   7        7.78       21.98     11.11 o
   7   7   7        1.20        6.33     10.88 o
  -9   8   7       11.73       23.68     11.12 o
  -8   8   7        2.12       -4.03      5.38 o
  -7   8   7        3.92       -0.15      3.73 o
  -6   8   7        3.32       -1.28      3.47 o
  -5   8   7        6.89        0.25      4.26 o
  -4   8   7       12.03       14.35      7.38 o
  -3   8   7        8.20        3.80      4.27 o
  -2   8   7       23.98       27.69     10.41 o
  -1   8   7        5.33        0.71      4.68 o
   0   8   7       21.96       14.25      5.05 o
   1   8   7       10.21       12.03      5.49 o
   2   8   7        0.47       -2.90      3.55 o
   3   8   7        2.65       -2.87      5.45 o
   4   8   7        6.04        3.43      5.37 o
   5   8   7        0.00      -15.86     13.06 o
  -5   9   7        9.30       10.16      7.49 o
  -4   9   7        9.14       18.09      9.04 o
  -3   9   7        0.02        2.50      5.02 o
  -2   9   7        2.73       13.15      8.77 o
  -1   9   7        2.04        1.65      4.23 o
   0   9   7        0.75        1.58      4.88 o
   1   9   7        0.13        1.73      3.58 o
 -15   0   8        9.41       33.61     13.92 o
 -14   0   8       11.03       23.94     13.97 o
 -13   0   8      288.87      304.96     25.67 o
 -12   0   8       79.03      115.91     15.00 o
 -11   0   8      142.29      161.57     16.53 o
 -10   0   8        1.36       -6.96      5.35 o
  -9   0   8       86.81       91.45     12.93 o
  -8   0   8       13.83       15.23      5.50 o
  -7   0   8       41.87       49.75      8.34 o
  -6   0   8      312.92      319.95     19.76 o
  -5   0   8       25.06       37.26      9.62 o
  -4   0   8     1584.05     1717.03     59.40 o
  -3   0   8      108.82       91.51     14.25 o
  -2   0   8      196.84      241.59     24.00 o
  -1   0   8      141.31      137.56     18.52 o
   0   0   8      224.16      256.49     23.71 o
   1   0   8      179.20      188.34     21.58 o
   2   0   8        1.79       25.31      9.48 o
   3   0   8       70.72       71.55     13.56 o
   4   0   8      323.29      308.19     28.70 o
   5   0   8        3.99       -1.81      5.64 o
   6   0   8      375.48      403.49     35.80 o
   7   0   8      483.24      474.00     39.31 o
   8   0   8       41.65       28.03     10.15 o
   9   0   8        2.89      -12.47      8.31 o
  10   0   8      166.89      187.60     27.68 o
  11   0   8        7.31        9.17     10.58 o
 -15   1   8       11.97       25.01      9.06 o
 -14   1   8        0.63       -3.03      4.42 o
 -13   1   8        5.61        3.79      3.07 o
 -12   1   8       79.33       63.35      7.85 o
 -11   1   8       46.48       43.42      6.24 o
 -10   1   8        0.13        2.20      3.96 o
  -9   1   8        9.81        9.51      3.73 o
  -8   1   8       17.02        4.17      3.09 o
  -7   1   8        0.69        0.86      1.93 o
  -6   1   8       75.79       66.10      7.48 o
  -5   1   8        6.80       13.15      4.04 o
  -4   1   8       45.41       34.43      5.68 o
  -3   1   8       32.97       22.12      4.24 o
  -2   1   8       60.72       60.99     12.58 o
  -1   1   8       25.29       17.57      4.52 o
   0   1   8      270.00      266.83     17.94 o
   1   1   8        0.27       -0.55      3.14 o
   2   1   8        0.18        6.22      4.78 o
   3   1   8       66.29       53.02     10.82 o
   4   1   8       68.83       61.57      8.95 o
   5   1   8       32.45       21.16      5.87 o
   6   1   8       27.21       13.80      6.11 o
   7   1   8      128.57      108.67     13.22 o
   8   1   8        0.20       -2.23      4.03 o
   9   1   8        1.93        4.21      9.21 o
  10   1   8        1.26        2.15      8.73 o
 -15   2   8       12.14       16.41      8.06 o
 -14   2   8       30.79       22.06      5.12 o
 -13   2   8        0.10        0.66      3.61 o
 -12   2   8       19.09       12.09      5.20 o
 -11   2   8       83.19       74.79      7.84 o
 -10   2   8       47.03       39.08      5.58 o
  -9   2   8       36.10       23.36      4.09 o
  -8   2   8       41.75       39.38      5.94 o
  -7   2   8       55.13       45.90      5.91 o
  -6   2   8       51.23       47.62      6.36 o
  -5   2   8        4.71        5.04      2.56 o
  -4   2   8       45.85       39.22      5.59 o
  -3   2   8     1128.57     1044.02     27.26 o
  -2   2   8       74.88       66.81      8.29 o
  -1   2   8       33.47       35.20      9.35 o
   0   2   8       29.19       29.40      6.74 o
   1   2   8       42.91       44.75      7.73 o
   2   2   8        0.28        3.75      4.50 o
   3   2   8       25.37       24.76      5.98 o
   4   2   8        2.24       -0.54      7.10 o
   5   2   8      319.61      298.37     20.92 o
   6   2   8      115.16      106.74     12.77 o
   7   2   8        0.01        1.52      4.85 o
   8   2   8       14.69        6.73     10.41 o
   9   2   8       17.48       20.51      7.15 o
  10   2   8        5.97        8.73      4.82 o
 -15   3   8        8.17       29.07      8.68 o
 -14   3   8        2.33        5.65      4.52 o
 -13   3   8        0.99        1.12      2.69 o
 -12   3   8        7.28        5.03      3.97 o
 -11   3   8        4.38        2.26      4.89 o
 -10   3   8      107.04      123.11      9.99 o
  -9   3   8        0.03        0.79      2.17 o
  -8   3   8       26.43       26.59      4.54 o
  -7   3   8        1.02       -3.58      3.29 o
  -6   3   8      111.85      139.84     12.90 o
  -5   3   8       42.80       52.90      7.36 o
  -4   3   8       34.86       41.39      5.07 o
  -3   3   8       68.18       77.79      6.88 o
  -2   3   8        0.27        7.26      3.72 o
  -1   3   8      408.59      490.04     35.98 o
   0   3   8       96.54      102.61     16.81 o
   1   3   8      177.29      184.72     23.28 o
   2   3   8       69.73       60.44     11.43 o
   3   3   8      128.10      112.57     12.45 o
   4   3   8        2.56       -1.00      3.68 o
   5   3   8       54.45       53.33      8.63 o
   6   3   8       47.15       72.68     11.50 o
   7   3   8       32.02       44.43      9.05 o
   8   3   8       78.27       85.62     12.63 o
   9   3   8        0.79        8.63     10.32 o
  10   3   8       38.17       74.30     21.33 o
 -14   4   8       12.52       15.41      4.12 o
 -13   4   8        1.07        1.44      4.14 o
 -12   4   8       19.91       22.69      5.41 o
 -11   4   8        0.30        0.67      3.84 o
 -10   4   8       41.79       40.22      6.26 o
  -9   4   8        4.80        5.64      3.43 o
  -8   4   8       77.39       66.56      6.63 o
  -7   4   8      144.19      147.93     12.60 o
  -6   4   8        0.76        1.52      3.21 o
  -5   4   8       59.05       64.55      6.42 o
  -4   4   8       24.03       21.42      2.88 o
  -3   4   8       47.75       46.47      4.95 o
  -2   4   8        5.46        1.35      2.96 o
  -1   4   8      133.56      137.97      9.67 o
   0   4   8        3.34        7.72      7.68 o
   1   4   8      191.82      206.44     25.40 o
   2   4   8        4.27       -4.59      5.96 o
   3   4   8       85.37       78.33     10.03 o
   4   4   8       55.35       47.45      8.28 o
   5   4   8       67.88       71.32     10.08 o
   6   4   8       26.62       37.64     12.79 o
   7   4   8        2.41       10.99      9.55 o
   8   4   8        2.13        5.78      6.83 o
   9   4   8        7.45       18.61     13.36 o
 -13   5   8        0.04        0.18      5.12 o
 -12   5   8        1.02       -1.19      6.92 o
 -11   5   8        1.09       -0.29      4.31 o
 -10   5   8        0.06       -0.73      3.50 o
  -9   5   8       24.32       17.33      5.88 o
  -8   5   8       24.69       35.29      6.04 o
  -7   5   8        2.53        2.35      3.34 o
  -6   5   8        0.14       -3.12      4.61 o
  -5   5   8        0.34       -0.88      3.28 o
  -4   5   8        0.66        0.49      3.29 o
  -3   5   8       22.71       17.36      3.45 o
  -2   5   8        3.21        1.28      2.86 o
  -1   5   8        0.03        7.58      4.17 o
   0   5   8      193.43      208.57     19.19 o
   1   5   8        5.85        6.71      5.68 o
   2   5   8        1.86       -0.22      6.25 o
   3   5   8        7.71       -7.62      9.47 o
   4   5   8        8.75        1.65      7.14 o
   5   5   8        0.38      -11.88     11.21 o
   6   5   8        3.22       20.66     11.88 o
   7   5   8       19.20       30.24     14.63 o
   8   5   8       29.95       55.49     18.30 o
 -12   6   8        2.48       -1.25      7.21 o
 -11   6   8       15.14       17.08      8.13 o
 -10   6   8       21.06       22.57      7.43 o
  -9   6   8        2.58        1.42      5.29 o
  -8   6   8       15.90       17.36      6.46 o
  -7   6   8       15.22       16.94      9.22 o
  -6   6   8       54.93       52.08      8.80 o
  -5   6   8       56.55       57.62      9.40 o
  -4   6   8        0.38        1.50      2.53 o
  -3   6   8        0.06       -1.58      2.37 o
  -2   6   8        2.33        2.45      2.75 o
  -1   6   8       45.53       46.24      9.19 o
   0   6   8       11.75       13.60      7.25 o
   1   6   8       90.25      117.10     20.53 o
   2   6   8        7.90       -3.57      7.77 o
   3   6   8        1.81       -3.85      9.70 o
   4   6   8        0.43      -15.31     10.20 o
   5   6   8       45.83       36.76     11.41 o
   6   6   8        1.97       -7.89      7.20 o
   7   6   8        3.20       12.95     10.46 o
 -10   7   8        1.78       14.92     10.30 o
  -9   7   8        1.45        5.29      6.87 o
  -8   7   8        2.17        6.36      6.94 o
  -7   7   8       37.06       47.96     15.20 o
  -6   7   8       26.76       32.40     10.63 o
  -5   7   8       28.00       31.73     12.32 o
  -4   7   8        1.64       -2.63      3.06 o
  -3   7   8        2.45       -0.23      4.35 o
  -2   7   8       42.02       47.39     10.10 o
  -1   7   8        1.71       -0.80      4.71 o
   0   7   8        0.04       -4.93     13.16 o
   1   7   8        0.11       12.26      9.11 o
   2   7   8        0.68        1.82      7.29 o
   3   7   8        8.16       19.92      9.57 o
   4   7   8        7.07        4.42      5.45 o
   5   7   8        3.63      -10.02     11.06 o
  -8   8   8        0.03       -7.28      9.00 o
  -7   8   8        2.13       13.54      9.82 o
  -6   8   8        2.67        4.82      7.04 o
  -5   8   8        6.69       10.33      7.66 o
  -4   8   8       37.25       46.25     14.98 o
  -3   8   8       28.40       45.86      9.63 o
  -2   8   8       19.38       15.79      4.86 o
  -1   8   8        0.83        0.97      5.40 o
   0   8   8        5.87       -4.97     18.36 o
   1   8   8       11.05        8.34      3.83 o
   2   8   8        8.54        6.24      7.83 o
   3   8   8        1.90        6.46      7.46 o
 -15   1   9        1.22        7.09      7.91 o
 -14   1   9       22.54       19.03      5.05 o
 -13   1   9       11.78        5.68      3.31 o
 -12   1   9       55.99       60.92      7.68 o
 -11   1   9       46.12       37.54      5.77 o
 -10   1   9       45.61       42.64      5.58 o
  -9   1   9       69.68       70.54      7.62 o
  -8   1   9      339.13      328.73     15.93 o
  -7   1   9        4.61       13.58      5.72 o
  -6   1   9      798.24      809.62     35.22 o
  -5   1   9        0.12        6.51      3.95 o
  -4   1   9      413.51      405.04     21.91 o
  -3   1   9        9.47        5.86      3.93 o
  -2   1   9      133.09      134.62     19.76 o
  -1   1   9      270.10      256.19     28.86 o
   0   1   9      224.98      255.54     18.95 o
   1   1   9      299.68      305.47     27.52 o
   2   1   9      718.47      686.10     31.38 o
   3   1   9       36.83       48.80      9.34 o
   4   1   9       38.77       23.32      6.71 o
   5   1   9        8.66        3.39     12.93 o
   6   1   9       19.40       12.26      3.62 o
   7   1   9        8.67        5.63      4.24 o
   8   1   9       18.47       23.97      6.70 o
   9   1   9       12.16       14.34      4.81 o
 -15   2   9        0.23        1.06      5.22 o
 -14   2   9        7.53        5.61      3.73 o
 -13   2   9       15.40       13.11      5.18 o
 -12   2   9       13.76       10.15      3.06 o
 -11   2   9       82.69       72.63      8.09 o
 -10   2   9      151.08      135.06     11.09 o
  -9   2   9       17.20       12.80      3.54 o
  -8   2   9      101.27      104.45     10.38 o
  -7   2   9        0.00        2.51      3.09 o
  -6   2   9       65.14       70.89      8.23 o
  -5   2   9       25.94       16.02      4.00 o
  -4   2   9      304.01      315.53     31.97 o
  -3   2   9       22.76       16.72      5.19 o
  -2   2   9      652.01      637.43     40.78 o
  -1   2   9       29.86       32.47     12.41 o
   0   2   9       65.63       93.40     20.44 o
   1   2   9        0.28        7.03      5.28 o
   2   2   9       76.93       92.35     11.99 o
   3   2   9      282.18      279.96     20.40 o
   4   2   9        0.90        2.13      4.83 o
   5   2   9       16.82       14.96      4.09 o
   6   2   9        0.75       -0.78      7.91 o
   7   2   9       51.88       46.90      8.78 o
   8   2   9       45.50       49.84     10.00 o
   9   2   9       17.08       16.42      6.41 o
 -14   3   9        0.15        3.29      3.61 o
 -13   3   9        4.39        1.27      3.21 o
 -12   3   9       81.17       73.29      9.07 o
 -11   3   9        6.60        7.55      3.52 o
 -10   3   9      148.59      147.55     11.40 o
  -9   3   9       51.67       50.69      6.62 o
  -8   3   9        9.57        3.31      2.90 o
  -7   3   9       13.68        8.58      5.04 o
  -6   3   9        8.78        3.77      2.50 o
  -5   3   9        5.21        1.02      2.98 o
  -4   3   9       17.11       21.71      4.49 o
  -3   3   9       56.66       67.03      6.61 o
  -2   3   9      119.65      119.97     11.81 o
  -1   3   9        6.95       23.16      9.99 o
   0   3   9      161.27      161.78     22.60 o
   1   3   9       14.77        3.60      6.43 o
   2   3   9       60.71       53.69      8.69 o
   3   3   9       10.62       10.79      4.81 o
   4   3   9        0.58       -5.08      3.93 o
   5   3   9        5.89       -0.94      8.33 o
   6   3   9        0.14        2.87     10.61 o
   7   3   9        4.59       -1.75     12.21 o
   8   3   9       14.62        7.99      4.91 o
   9   3   9        0.03       14.55     10.71 o
 -14   4   9        0.03       -9.03      6.02 o
 -13   4   9        0.39       -0.40      4.15 o
 -12   4   9        8.29        6.30      3.45 o
 -11   4   9        0.96        2.21      2.89 o
 -10   4   9       39.56       50.85      6.90 o
  -9   4   9      242.31      285.73     15.36 o
  -8   4   9       39.93       38.45      7.14 o
  -7   4   9       19.16       13.61      4.79 o
  -6   4   9        9.62        0.69      3.02 o
  -5   4   9      262.08      288.18     15.24 o
  -4   4   9       29.52       40.47      5.05 o
  -3   4   9        2.22        1.27      2.04 o
  -2   4   9       15.45       13.87      3.28 o
  -1   4   9      253.22      291.77     19.02 o
   0   4   9       74.28       61.66     16.15 o
   1   4   9      142.90      133.86     23.29 o
   2   4   9      213.89      218.26     27.82 o
   3   4   9       53.51       58.58      9.49 o
   4   4   9       17.99       13.29      5.43 o
   5   4   9       11.97        0.79      6.38 o
   6   4   9        0.08      -12.33      9.77 o
   7   4   9       18.19       16.24      6.12 o
   8   4   9        0.21      -14.22     12.39 o
 -13   5   9        8.92        3.43      9.36 o
 -12   5   9        0.06       -0.87      4.56 o
 -11   5   9       23.22       24.99      7.50 o
 -10   5   9        8.57       10.43      4.61 o
  -9   5   9        0.00       -1.62      3.72 o
  -8   5   9       45.88       39.26      7.14 o
  -7   5   9        2.72       -5.01      7.34 o
  -6   5   9       43.12       49.52      9.02 o
  -5   5   9       19.20       18.53      5.79 o
  -4   5   9       54.92       58.49      7.74 o
  -3   5   9       38.88       42.19      6.54 o
  -2   5   9       32.74       49.70      7.54 o
  -1   5   9        0.01       16.92      6.14 o
   0   5   9        0.04       10.73      5.63 o
   1   5   9       57.12       68.25     16.19 o
   2   5   9        8.51        4.38      5.84 o
   3   5   9       13.68       49.19     16.59 o
   4   5   9        3.46       11.01      8.47 o
   5   5   9        0.87       -1.09      7.30 o
   6   5   9       11.68       15.38     11.46 o
   7   5   9        0.00      -19.39     12.93 o
 -11   6   9        6.07       21.99     12.55 o
 -10   6   9        8.65        6.67      3.35 o
  -9   6   9       17.63       12.81      5.64 o
  -8   6   9       53.88       45.49      9.79 o
  -7   6   9        1.32       -0.05      9.78 o
  -6   6   9       12.13        9.25      5.23 o
  -5   6   9        3.62        2.66      3.22 o
  -4   6   9       11.95        4.81      3.04 o
  -3   6   9       59.77       63.15     13.22 o
  -2   6   9       19.31       19.00      5.69 o
  -1   6   9       13.99        9.98     11.67 o
   0   6   9      253.17      268.29     32.61 o
   1   6   9      193.51      226.52     30.30 o
   2   6   9        3.78        7.27      7.39 o
   3   6   9       20.31       26.98     11.69 o
   4   6   9        6.55        0.11      8.30 o
   5   6   9        3.01       -2.29      7.83 o
   6   6   9       13.12       19.71      9.07 o
  -9   7   9        5.31        6.09      6.43 o
  -8   7   9        0.56      -10.64      8.58 o
  -7   7   9        0.88        1.88      5.24 o
  -6   7   9        1.47       -1.37      6.02 o
  -5   7   9       10.62       25.25     12.44 o
  -4   7   9        7.46        4.98      4.51 o
  -3   7   9       30.51       23.70      7.24 o
  -2   7   9        7.94        5.99      2.82 o
  -1   7   9        1.75        2.59      8.90 o
   0   7   9        5.16        7.66      4.37 o
   1   7   9        9.40       18.89     11.30 o
   2   7   9       18.89       18.97     10.25 o
   3   7   9        8.96       20.60     10.52 o
   4   7   9        0.77       -6.29     11.89 o
  -6   8   9        5.91        8.27      7.77 o
  -5   8   9        2.37        4.42      6.20 o
  -4   8   9       45.57       57.38     17.30 o
  -3   8   9       10.65       16.29      6.43 o
  -2   8   9        7.14        5.48      3.97 o
  -1   8   9        6.48        7.81      9.99 o
   0   8   9        0.64       -6.85     16.36 o
   1   8   9        0.00        0.10      3.80 o
 -15   0  10        5.27        2.30      4.11 o
 -14   0  10       57.96       70.12     13.70 o
 -13   0  10        4.49       -1.28      4.02 o
 -12   0  10        1.10        0.47      4.22 o
 -11   0  10       86.25      104.79     14.04 o
 -10   0  10      463.41      479.52     29.21 o
  -9   0  10       95.37      133.71     15.34 o
  -8   0  10       46.56       44.28      9.03 o
  -7   0  10       12.43       43.97     26.29 o
  -6   0  10     1336.53     1629.41     67.15 o
  -5   0  10     1269.37     1366.12     60.09 o
  -4   0  10      259.05      278.69     27.03 o
  -3   0  10      162.02      155.52     19.95 o
  -2   0  10      904.63      948.89     53.51 o
  -1   0  10      657.50      658.70     44.54 o
   0   0  10      268.58      260.16     28.20 o
   1   0  10        0.98        4.09      6.72 o
   2   0  10       14.65       35.42     12.45 o
   3   0  10        3.45       21.59      9.68 o
   4   0  10       65.88       70.33     16.32 o
   5   0  10      300.08      285.87     32.41 o
   6   0  10        0.78        7.47      7.24 o
   7   0  10        7.36        4.13      7.32 o
   8   0  10        3.79        2.29      6.50 o
 -14   1  10        5.18        4.72      3.24 o
 -13   1  10        9.24        9.44      6.34 o
 -12   1  10        2.45       -1.91      3.23 o
 -11   1  10        1.60        1.28      3.93 o
 -10   1  10       44.18       34.18      5.65 o
  -9   1  10      291.36      273.39     15.29 o
  -8   1  10       25.96       25.25      4.36 o
  -7   1  10        0.98       -3.28      3.01 o
  -6   1  10        9.34        8.86      2.91 o
  -5   1  10       94.53       73.07     10.21 o
  -4   1  10      115.76       93.56     10.84 o
  -3   1  10      273.39      224.06     14.62 o
  -2   1  10      197.02      183.35     24.43 o
  -1   1  10        3.26        2.02      8.01 o
   0   1  10        8.92        7.84      4.08 o
   1   1  10       14.89       15.40      5.96 o
   2   1  10       17.48       17.03      6.02 o
   3   1  10        4.45        5.44      5.34 o
   4   1  10      212.07      195.45     18.68 o
   5   1  10       15.97       17.96      7.31 o
   6   1  10        8.25       12.01      5.88 o
   7   1  10        0.70        0.06      4.11 o
   8   1  10        0.06       -7.51      5.00 o
 -14   2  10        0.41        1.48      3.92 o
 -13   2  10        0.63        1.57      3.05 o
 -12   2  10       23.51       25.66      4.34 o
 -11   2  10       60.26       58.61      7.60 o
 -10   2  10       28.32       31.96      5.41 o
  -9   2  10      100.74       82.47      8.39 o
  -8   2  10       38.82       39.23      8.17 o
  -7   2  10      366.20      348.30     18.44 o
  -6   2  10      325.81      297.91     16.87 o
  -5   2  10      463.52      444.22     20.23 o
  -4   2  10      260.65      235.89     17.59 o
  -3   2  10       34.55       20.81      6.32 o
  -2   2  10       14.26        5.94     10.32 o
  -1   2  10        0.74       -1.86      6.08 o
   0   2  10      305.18      279.19     20.79 o
   1   2  10       47.46       57.87     10.48 o
   2   2  10        0.52       -1.61      5.70 o
   3   2  10       34.61       30.28      7.94 o
   4   2  10       94.93       71.66     11.11 o
   5   2  10       14.93       21.46      7.61 o
   6   2  10       10.28       17.27     10.23 o
   7   2  10        3.45        0.03      4.98 o
   8   2  10        3.41        3.18      4.60 o
 -14   3  10       17.80       11.09      4.99 o
 -13   3  10       15.88        7.52      4.34 o
 -12   3  10        0.02       -1.27      4.17 o
 -11   3  10       65.61       79.39      8.74 o
 -10   3  10       10.69       18.91      4.98 o
  -9   3  10      112.74      111.59      9.88 o
  -8   3  10       61.83       73.71     11.80 o
  -7   3  10      347.04      370.89     25.27 o
  -6   3  10       59.42       65.59      7.70 o
  -5   3  10      121.33      118.52     10.37 o
  -4   3  10      214.52      244.33     14.79 o
  -3   3  10      479.34      526.92     22.18 o
  -2   3  10       44.57       50.36      7.84 o
  -1   3  10      536.07      537.68     41.51 o
   0   3  10      171.32      197.51     26.86 o
   1   3  10        1.92        4.97      6.91 o
   2   3  10      146.96      139.26     15.86 o
   3   3  10       48.70       63.03     11.04 o
   4   3  10      146.53      158.88     16.65 o
   5   3  10       11.37        9.23      5.24 o
   6   3  10       89.56       95.87     13.85 o
   7   3  10        0.22        3.46      6.80 o
 -13   4  10       14.13       22.53      7.92 o
 -12   4  10       12.47        9.22      4.45 o
 -11   4  10       21.47       29.97      6.53 o
 -10   4  10       14.96        2.85      4.41 o
  -9   4  10        0.42        5.79      3.43 o
  -8   4  10       20.37       31.69     12.44 o
  -7   4  10        2.81        3.52      5.86 o
  -6   4  10        0.14       -1.06      3.53 o
  -5   4  10        0.49       -0.12      2.57 o
  -4   4  10       61.94       63.39      6.69 o
  -3   4  10      220.52      213.14     12.07 o
  -2   4  10      115.40      142.22      9.99 o
  -1   4  10       43.18       50.71      8.05 o
   0   4  10      221.54      270.25     31.85 o
   1   4  10       22.55       13.19     10.04 o
   2   4  10       30.92       35.02     12.84 o
   3   4  10        8.75        1.59      5.49 o
   4   4  10       15.32       25.80      6.97 o
   5   4  10        0.98       17.16     10.52 o
   6   4  10       20.38       10.85      5.22 o
   7   4  10        3.81       15.19      4.63 o
 -12   5  10        0.47        7.21      5.47 o
 -11   5  10       27.07       31.96      9.42 o
 -10   5  10        4.52        1.07      3.00 o
  -9   5  10       65.43       66.53      9.87 o
  -8   5  10       19.68       19.84     11.09 o
  -7   5  10       31.40       42.48     12.55 o
  -6   5  10        0.01        0.99      4.39 o
  -5   5  10      157.04      140.86     15.59 o
  -4   5  10       33.91       33.71      6.48 o
  -3   5  10      227.54      242.28     16.43 o
  -2   5  10       45.22       39.66      6.23 o
  -1   5  10       40.03       40.54     13.77 o
   0   5  10       14.14       16.05      8.61 o
   1   5  10       30.67       52.87     14.72 o
   2   5  10       54.36       52.29     16.13 o
   3   5  10        0.11        6.04      5.03 o
   4   5  10       60.07       48.97     15.25 o
   5   5  10        1.34       -9.12      9.33 o
   6   5  10        2.35       -1.78      6.98 o
 -10   6  10        0.65        1.96      5.30 o
  -9   6  10        7.48        7.67      4.41 o
  -8   6  10        0.02        2.29      3.43 o
  -7   6  10       29.34       24.13      7.25 o
  -6   6  10       18.00       30.02      8.40 o
  -5   6  10        0.01        4.69      4.50 o
  -4   6  10        7.63        5.66      4.13 o
  -3   6  10       13.20       18.12      4.60 o
  -2   6  10        2.66        1.63      3.95 o
  -1   6  10        4.83       10.05      4.97 o
   0   6  10       13.59       33.65     14.02 o
   1   6  10       39.64       60.73     17.61 o
   2   6  10       20.71       27.86     10.76 o
   3   6  10       44.88       52.36     15.49 o
   4   6  10        0.66        5.76      8.55 o
  -8   7  10        5.42       12.02      8.02 o
  -7   7  10       25.50       34.52     13.60 o
  -6   7  10       17.78       35.67     12.79 o
  -5   7  10       15.79       35.79     12.84 o
  -4   7  10        1.96       -0.63      3.17 o
  -3   7  10        2.92        7.98      4.79 o
  -2   7  10        0.95       -0.49      4.64 o
  -1   7  10        0.96       -2.20      7.39 o
   0   7  10        1.77        2.66      5.86 o
   1   7  10        0.63       12.32      8.34 o
   2   7  10        2.41       10.72      8.82 o
 -14   1  11        6.13       -1.42      3.28 o
 -13   1  11        5.94       10.30      4.34 o
 -12   1  11       29.93       31.88      5.73 o
 -11   1  11        0.89        0.10      3.74 o
 -10   1  11       53.68       48.02      6.94 o
  -9   1  11       12.26       14.77      4.21 o
  -8   1  11      256.40      234.29     15.22 o
  -7   1  11       38.69       45.54      7.15 o
  -6   1  11      389.78      377.48     20.42 o
  -5   1  11      101.40       94.16     12.09 o
  -4   1  11      284.61      264.31     22.77 o
  -3   1  11      445.54      432.27     26.08 o
  -2   1  11        2.18       21.87     10.78 o
  -1   1  11      731.75      753.23     35.57 o
   0   1  11       94.14       92.04     13.67 o
   1   1  11      325.97      292.42     22.83 o
   2   1  11       62.62       59.04     10.95 o
   3   1  11       83.92       76.72     12.01 o
   4   1  11        0.95        5.11      4.64 o
   5   1  11       11.86       11.53      7.36 o
   6   1  11       77.39      102.37     15.20 o
   7   1  11        5.36        2.38      5.52 o
 -13   2  11        0.17       10.20      6.49 o
 -12   2  11       12.46       11.54      4.59 o
 -11   2  11        8.30        8.44      5.32 o
 -10   2  11       28.95       31.22      7.31 o
  -9   2  11       73.67       90.32      9.48 o
  -8   2  11        3.12        3.02      2.89 o
  -7   2  11       85.31      101.36     11.38 o
  -6   2  11      136.84      162.29     13.74 o
  -5   2  11      289.39      305.77     27.59 o
  -4   2  11      108.35      104.98     12.48 o
  -3   2  11      441.42      443.48     34.99 o
  -2   2  11      144.62      164.27     17.77 o
  -1   2  11      107.22       97.14     19.92 o
   0   2  11      147.96      168.42     17.74 o
   1   2  11       26.33       27.83      8.41 o
   2   2  11       16.65       11.31      5.86 o
   3   2  11        6.27       16.25      7.28 o
   4   2  11       38.28       46.05     10.40 o
   5   2  11        1.09       -0.26      4.00 o
   6   2  11        1.30        4.98      5.85 o
   7   2  11        4.42       10.81      7.37 o
 -13   3  11        6.45        8.66      4.93 o
 -12   3  11       14.06        9.37      6.50 o
 -11   3  11       17.06       21.69      5.19 o
 -10   3  11       37.89       42.37      6.67 o
  -9   3  11       17.79       19.47      4.42 o
  -8   3  11       24.69       29.68      6.08 o
  -7   3  11        1.13       -2.03      2.22 o
  -6   3  11        8.70        1.93      2.72 o
  -5   3  11       41.75       44.62      6.63 o
  -4   3  11        0.08       -0.64      2.85 o
  -3   3  11        0.03        0.93      2.81 o
  -2   3  11      150.30      144.57     12.58 o
  -1   3  11      164.55      168.56     24.65 o
   0   3  11       46.50       57.23     16.63 o
   1   3  11       38.10       44.16     14.91 o
   2   3  11        1.94        0.45      8.36 o
   3   3  11        0.86        3.00      3.83 o
   4   3  11        0.15        9.25      7.27 o
   5   3  11        1.35        8.29      5.93 o
   6   3  11        3.88        5.00      7.86 o
 -12   4  11        3.31       12.04      5.00 o
 -11   4  11       68.74       75.66     11.08 o
 -10   4  11       74.26       73.30     10.61 o
  -9   4  11        0.42        1.96      3.68 o
  -8   4  11       29.44       34.82      7.88 o
  -7   4  11      169.99      185.88     18.88 o
  -6   4  11      126.86      129.77     15.43 o
  -5   4  11       37.78       35.77     11.53 o
  -4   4  11        4.29       -0.69      3.26 o
  -3   4  11       26.75       21.78      5.55 o
  -2   4  11      162.81      187.47     15.55 o
  -1   4  11       46.30       27.16     10.58 o
   0   4  11      107.43       98.47     20.88 o
   1   4  11        5.39       19.70     11.04 o
   2   4  11       56.55       59.89     16.48 o
   3   4  11        0.04       10.05      8.77 o
   4   4  11        1.27       -4.19      6.69 o
   5   4  11        5.92       10.87     11.71 o
 -11   5  11        5.95        9.22      9.42 o
 -10   5  11        5.29       10.71      4.24 o
  -9   5  11        0.11       -1.81      3.80 o
  -8   5  11        0.28       -1.40      6.59 o
  -7   5  11        1.09        0.45      3.40 o
  -6   5  11       35.64       28.14      8.49 o
  -5   5  11        1.52       -1.87      5.19 o
  -4   5  11        0.22       -2.62      2.71 o
  -3   5  11       10.40       19.16      4.95 o
  -2   5  11        7.73        4.00      3.61 o
  -1   5  11       91.62      104.72     15.17 o
   0   5  11       46.53       72.86     19.28 o
   1   5  11       39.12       80.62     19.46 o
   2   5  11       28.12       16.33     10.51 o
   3   5  11        1.64        8.37      5.55 o
   4   5  11        0.89       -3.77      5.09 o
  -9   6  11       11.79       15.19      4.44 o
  -8   6  11       16.21       17.81      6.75 o
  -7   6  11        2.78        4.63      3.72 o
  -6   6  11        3.60       -0.99      4.02 o
  -5   6  11       20.33       21.67      7.85 o
  -4   6  11        0.05       -1.49      3.11 o
  -3   6  11       15.87       13.78      5.41 o
  -2   6  11       19.84       19.22      7.22 o
  -1   6  11       26.56       14.09     11.66 o
   0   6  11       31.71       55.06     16.76 o
   1   6  11       20.02       30.03     13.25 o
   2   6  11        0.73       -2.39      5.00 o
  -6   7  11        4.08       -4.18      7.79 o
  -5   7  11        0.16        5.07      8.17 o
  -4   7  11       10.17       10.95      6.06 o
  -3   7  11       15.95       25.34      8.42 o
  -2   7  11        8.04       -3.00      5.66 o
  -1   7  11        1.88        0.83      4.53 o
 -13   0  12       23.21       39.46     17.04 o
 -12   0  12        1.00       -1.12      9.33 o
 -11   0  12        0.01        4.52      5.60 o
 -10   0  12       26.80       27.85      7.65 o
  -9   0  12       10.53       12.44      5.86 o
  -8   0  12       19.59       35.97     12.79 o
  -7   0  12      760.06      894.86     40.30 o
  -6   0  12      150.67      158.48     22.88 o
  -5   0  12        0.27       -4.91      7.57 o
  -4   0  12       65.73       72.13     15.38 o
  -3   0  12      582.07      580.15     45.35 o
  -1   0  12        2.59       13.47      9.34 o
   0   0  12       22.02       29.71     11.98 o
   1   0  12      170.67      187.51     27.02 o
   2   0  12        0.74        7.35      6.54 o
   3   0  12       14.29       12.19      7.46 o
   4   0  12        0.45        6.78     10.13 o
   5   0  12        0.01        7.81      8.79 o
   6   0  12       29.30       39.33     17.31 o
 -13   1  12       13.74       13.47      4.54 o
 -12   1  12        5.28        5.09      4.00 o
 -11   1  12        3.31        2.09      3.50 o
 -10   1  12        0.58        1.99      2.97 o
  -9   1  12        1.72        7.81      3.99 o
  -8   1  12       27.16       25.19      7.62 o
  -7   1  12       53.73       55.90      8.68 o
  -6   1  12       47.89       38.23      7.18 o
  -5   1  12       18.69        7.88      3.54 o
  -4   1  12      155.91      139.93     15.15 o
  -3   1  12       25.00       12.14      4.97 o
  -2   1  12        0.05       -6.00      6.38 o
  -1   1  12        0.50       10.58     10.25 o
   0   1  12       30.99       34.52      8.91 o
   1   1  12       49.92       41.52     10.16 o
   2   1  12      117.80       86.88     13.50 o
   3   1  12       80.32       78.41     13.02 o
   4   1  12        1.73        2.03     10.38 o
   5   1  12        3.55        3.38      5.63 o
 -12   2  12       16.60       21.38      5.17 o
 -11   2  12       17.09       14.34      4.53 o
 -10   2  12        5.56        3.83      4.49 o
  -9   2  12      162.97      162.15     12.78 o
  -8   2  12      238.38      240.46     14.94 o
  -7   2  12        4.35        2.24      4.07 o
  -6   2  12       23.04       14.88      4.47 o
  -5   2  12        6.62       10.44      3.44 o
  -4   2  12       19.93       12.40      6.77 o
  -3   2  12       26.13       11.71      4.08 o
  -2   2  12      184.88      162.10     14.01 o
  -1   2  12       71.72       65.64     16.92 o
   0   2  12       25.17       31.35     12.27 o
   1   2  12        0.34        2.75      3.91 o
   2   2  12       10.57       17.45      6.82 o
   3   2  12        1.04        5.95      7.49 o
   4   2  12       13.15       15.70      6.31 o
   5   2  12       10.71       15.60     11.85 o
 -12   3  12        0.04        9.14      4.38 o
 -11   3  12        0.01        3.86      5.35 o
 -10   3  12        9.14       23.11      5.50 o
  -9   3  12       50.65       83.72      9.19 o
  -8   3  12        3.09        0.29      3.97 o
  -7   3  12        6.69        8.29      3.57 o
  -6   3  12       61.64       65.15      8.68 o
  -5   3  12        5.75        0.47      2.52 o
  -4   3  12       40.83       39.73      6.62 o
  -3   3  12       61.62       63.66      8.83 o
  -2   3  12       86.72      103.02     11.29 o
  -1   3  12        3.25        3.06      3.86 o
   0   3  12       23.63       22.43      9.49 o
   1   3  12       63.43       55.59     14.60 o
   2   3  12        0.44       19.08     12.23 o
   3   3  12        2.90        7.13      4.10 o
   4   3  12       86.16      106.84     16.19 o
 -11   4  12        0.03        9.24      5.26 o
 -10   4  12       29.99       36.05      7.58 o
  -9   4  12       13.23       11.95      5.14 o
  -8   4  12        8.01       -6.78      6.19 o
  -7   4  12       14.68       15.69      6.56 o
  -6   4  12        4.76        7.45      3.63 o
  -5   4  12        8.77       20.68      7.16 o
  -4   4  12       11.57        9.62      3.99 o
  -3   4  12        5.58        0.02      4.18 o
  -2   4  12        0.23        5.83      6.93 o
  -1   4  12        6.04        4.88      6.56 o
   0   4  12      112.50      121.08     23.07 o
   1   4  12       62.40       93.72     23.12 o
   2   4  12       19.87       47.33     16.34 o
   3   4  12       19.57       32.90     14.80 o
  -9   5  12        0.56       -2.09      3.58 o
  -8   5  12        3.20       -0.82      3.77 o
  -7   5  12        0.05       -1.48      9.40 o
  -6   5  12        2.09        1.76      3.77 o
  -5   5  12       28.77       34.98     11.54 o
  -4   5  12       22.36       17.66      5.22 o
  -3   5  12        6.49        1.67      2.90 o
  -2   5  12        4.09        7.15      6.82 o
  -1   5  12       16.71       10.16      5.58 o
   0   5  12       11.72        7.70      6.13 o
   1   5  12        3.24        5.17     12.60 o
   2   5  12       14.23       10.63     10.24 o
  -7   6  12        0.05        1.34      4.14 o
  -6   6  12        0.86       10.83      5.82 o
  -5   6  12        5.70        4.02      4.93 o
  -4   6  12        9.97       17.41      8.32 o
  -3   6  12        1.76        2.05      6.05 o
  -2   6  12        0.93        1.01     18.67 o
  -1   6  12       21.97       36.21     10.19 o
 -12   1  13        1.09        6.16      4.09 o
 -11   1  13       12.42        7.64      3.73 o
 -10   1  13       16.77       14.89      4.01 o
  -9   1  13        0.50        4.29      5.92 o
  -8   1  13       21.03       22.15      5.22 o
  -7   1  13        0.46        2.51      3.93 o
  -6   1  13       21.65       32.86      7.46 o
  -5   1  13        3.14        7.00      5.28 o
  -4   1  13        0.24       -2.30      3.95 o
  -3   1  13        0.05       -8.09      5.39 o
  -2   1  13       20.10       23.89      5.28 o
  -1   1  13       32.98       33.81     12.51 o
   0   1  13       36.99       31.16      9.34 o
   1   1  13       27.20       26.09      7.82 o
   2   1  13       30.39       61.02     11.48 o
   3   1  13        0.77        6.93      5.84 o
   4   1  13        1.66        5.33      8.46 o
 -11   2  13        4.20        7.70      5.72 o
 -10   2  13        6.69        7.11      3.66 o
  -9   2  13        0.03        1.18      3.93 o
  -8   2  13        1.65       -1.34      3.35 o
  -7   2  13        8.50        2.94      4.17 o
  -6   2  13        5.39        1.06      2.69 o
  -5   2  13       22.10       23.02      5.73 o
  -4   2  13        3.75        3.68      4.67 o
  -3   2  13       34.46       32.15      6.41 o
  -2   2  13       44.14       47.63      8.16 o
  -1   2  13       18.20       11.15      9.34 o
   0   2  13       13.92       16.72      8.37 o
   1   2  13       26.46       29.43      9.25 o
   2   2  13        0.90        3.20     10.02 o
   3   2  13       18.34       20.62      8.64 o
 -10   3  13        2.02        3.17      4.36 o
  -9   3  13        2.95        9.29      4.38 o
  -8   3  13        0.00        7.65      4.59 o
  -7   3  13        4.84        4.53      4.95 o
  -6   3  13        0.11       -3.15      9.60 o
  -5   3  13       10.50       14.53      7.38 o
  -4   3  13       20.68       21.95      7.97 o
  -3   3  13       32.65       37.42      9.28 o
  -2   3  13        0.20        1.94      6.76 o
  -1   3  13        6.23       14.55     11.29 o
   0   3  13       14.18       11.12      9.25 o
   1   3  13        0.23       -1.26      5.64 o
   2   3  13       11.43       28.74     13.19 o
  -9   4  13        9.25        6.42      3.50 o
  -8   4  13        1.60        3.30      7.04 o
  -7   4  13        7.86        4.70      5.11 o
  -6   4  13        1.54        2.58      9.14 o
  -5   4  13        5.40        0.13      7.40 o
  -4   4  13       53.92       55.68     11.25 o
  -3   4  13       17.30       19.09      6.20 o
  -2   4  13        2.20        7.15      5.15 o
  -1   4  13        1.75        8.36     10.49 o
   0   4  13        3.39      -10.97      7.61 o
   1   4  13        0.33      -11.09      8.17 o
  -7   5  13        1.12        5.12      5.16 o
  -6   5  13        0.65       -2.04     15.58 o
  -5   5  13       11.15       10.90      5.70 o
  -4   5  13        6.25       18.58      9.21 o
  -3   5  13        0.05       -1.20      3.94 o
  -2   5  13        6.55       11.34      6.26 o
  -1   5  13        0.53        4.47      5.87 o
 -10   0  14       47.43       74.50     14.05 o
  -9   0  14        5.31       28.95      8.87 o
  -8   0  14        0.04       10.62      7.23 o
  -7   0  14       49.65       74.23     13.07 o
  -6   0  14        0.00       -1.51      6.72 o
  -5   0  14        0.08       -0.75      4.37 o
  -4   0  14        8.00        9.03      9.59 o
  -3   0  14        0.00        0.48      8.18 o
  -2   0  14       48.40       45.61     13.41 o
  -1   0  14       38.54       73.45     21.00 o
   0   0  14       49.56       65.05     19.25 o
   1   0  14        0.46        1.21      9.77 o
 -10   1  14        6.91        6.11      5.56 o
  -9   1  14        6.60       15.05      4.95 o
  -8   1  14        0.26        2.27      4.57 o
  -7   1  14        0.52        6.72      5.92 o
  -6   1  14       15.08        9.36      5.56 o
  -5   1  14       41.52       53.37     10.45 o
  -4   1  14       12.96       13.71      4.82 o
  -3   1  14        3.23        4.90      3.65 o
  -2   1  14        0.25       -3.21      5.13 o
  -1   1  14        7.45       14.79      9.92 o
   0   1  14        0.55        0.82      9.80 o
   1   1  14        2.74        2.16      6.04 o
  -9   2  14        7.61       11.33      5.06 o
  -8   2  14       38.37       40.13      7.78 o
  -7   2  14        0.21        5.96      6.17 o
  -6   2  14        1.02        6.33      4.98 o
  -5   2  14       12.02       19.27      6.47 o
  -4   2  14        4.30       -1.13      5.01 o
  -3   2  14        4.46        4.06      3.18 o
  -2   2  14       22.47       18.32      5.48 o
  -1   2  14        0.07       -0.64      5.00 o
   0   2  14        2.13       -5.65      5.08 o
   1   2  14        8.93       20.04      9.59 o
  -8   3  14       15.35       19.37     10.68 o
  -7   3  14       16.64       32.11     14.23 o
  -6   3  14        0.47        4.71      6.16 o
  -5   3  14       20.86       28.97     14.88 o
  -4   3  14        0.00        2.82     10.49 o
  -3   3  14       55.52       74.32     14.61 o
  -2   3  14        5.95       11.87      5.85 o
  -1   3  14       12.25       38.26     16.38 o
  -5   4  14        0.14        2.64      5.43 o
  -4   4  14        3.08       15.18      9.21 o
  -3   4  14        1.47        1.43      4.55 o
  -6   1  15       30.70       36.46      7.82 o
  -5   1  15        9.21       20.49      8.39 o
  -4   1  15        3.45        4.08      9.39 o
  -3   1  15       18.30        9.28      5.57 o
 
